# Supplementary material for: Clonal evolution and stromal crosstalk drive an invasive epithelial program in bladder cancer
Source: Front Cell Dev Biol. 2026 Jul 13;14:1809774. doi: 10.3389/fcell.2026.1809774 (PMC13402393; doi:10.3389/fcell.2026.1809774)
Supplement: Supplementary file 1 [file Table1.xls]

## Sheet: Sheet1
Table 1. Clinical and pathological characteristics of patients included in this study
Patients ID	Age	Tissues	Gender	LVI	TNM	Grade	Recurrence	Primary ID
P1	57	BCa	Male	Positive	T1N1M0	High	No	1
P2	69	BCa	Female	Negative	T1N0M0	High	Yes	2
P3	65	BCa	Male	Positive	T1N1M0	High	Yes	3
P4	60	BCa	Male	Negative	T1N0M0	High	No	4
P5	74	BCa	Male	Positive	T1N1M0	High	No	5
P6	62	BCa	Male	Negative	T1N1M0	High	No	6
P7	62	BCa	Male	Positive	T1N0M0	High	Yes	7
P8	64	BCa	Female	Positive	T1N0M0	High	No	8
P9	68	BCa	Female	Positive	T1N0M0	High	Yes	9
P10	58	BCa	Male	NA	NA	High	No	LHBC0803
P11	58	BCa	Male	NA	NA	High	Yes	LHBC0911
P12	28	BCa	Male	Negative	T1N0M0	Low	No	LHBC0917
P13	53	BCa	Female	Negative	TaN0M0	High	No	BC1
P14	60	BCa	Male	Negative	T1N0M0	High	No	BC2
