# Supplementary material for: Clonal evolution and stromal crosstalk drive an invasive epithelial program in bladder cancer
Source: Front Cell Dev Biol. 2026 Jul 13;14:1809774. doi: 10.3389/fcell.2026.1809774 (PMC13402393; doi:10.3389/fcell.2026.1809774)
Supplement: Supplementary file 2 [file Table2.xls]

## Sheet: Sheet1
Table 2. Summary of datasets and their application in the study
Dataset	Source	Samples	Application in Results
scRNA-seq Cohort 1	GEO: GSE222315	P1–P9	Discovery analyses: 3.1 Expression Atlas; 3.2 MP6 enrichment; 3.3 Clonal evolution; 3.5 Crosstalk
scRNA-seq Cohort 2	GEO: GSE190888	P10–P12	Combined with Cohort 1 for discovery analyses (3.1–3.3, 3.5)
TCGA BLCA (bulk RNA-seq) and E-MTAB-4321	TCGA and ArrayExpress	n = 413 and n=476	Validation of prognostic associations (3.4)
Fresh NMIBC samples (scATAC-seq + matched scRNA-seq)	Affiliated Qingyuan Hospital	P13–P14	Validation of transcription factor activity (3.6)
