# Supplementary material for: Clonal evolution and stromal crosstalk drive an invasive epithelial program in bladder cancer
Source: Front Cell Dev Biol. 2026 Jul 13;14:1809774. doi: 10.3389/fcell.2026.1809774 (PMC13402393; doi:10.3389/fcell.2026.1809774)
Supplement: Supplementary file 4 [file Table3.xls]

## Sheet: P7
Number of cells	3061			189	12		110	37			880	1405		348	80
Percent cells of total	100	11.37	6.56648	6.17445	0.392029	4.80235	3.5936	1.20876	88.63	74.6488	28.7488	45.9	13.9824	11.3688	2.61352
Percent cells for tree	0	0	0	6.17445	0.392029	0	3.5936	1.20876	0	0	28.7488	45.9		11.3688	2.61352
	1	1.1	1.1.1	1.1.1.1	1.1.1.2	1.1.2	1.1.2.1	1.1.2.2	1.2	1.2.1	1.2.1.1	1.2.1.2	1.2.2	1.2.2.1	1.2.2.2	Percent alteration
1p Loss	0	0	0	1	0	1	1	1	0	0	0	0	0	0	0	10.98
1q Loss	0	0	0	1	0	1	1	1	0	0	0	0	0	0	0	10.98
1q Gain	1	0	1	0	0	1	0	0	1	0	0	0	0	0	0	100
1p Gain	0	1	1	0	0	1	0	0	0	0	0	0	0	0	0	11.37
2p Loss	0	0	0	0	0	0	0	1	0	0	0	0	0	0	0	1.21
2q Loss	0	0	0	0	0	0	0	0	0	0	1	0	0	0	0	28.75
2q Gain	0	1	0	0	0	0	0	0	0	0	0	0	0	0	0	11.37
2p Gain	0	0	0	1	0	1	0	0	0	0	0	0	0	0	1	13.59
3p Loss	0	1	1	0	0	1	0	0	0	0	0	0	0	0	1	13.98
3q Loss	0	0	0	0	0	0	0	0	0	0	0	0	0	0	0	0	no alteration
3p Gain	0	0	0	1	0	0	0	1	0	0	0	0	0	0	0	7.38
3q Gain	0	1	0	0	0	0	0	0	0	0	0	0	0	0	1	13.98
4p Loss	0	0	0	0	0	0	0	0	0	0	0	0	0	0	0	0	no alteration
4p Gain	0	0	0	0	0	0	0	0	0	0	0	0	0	0	0	0	no alteration
4q Loss	0	0	0	0	0	0	0	0	0	0	0	0	0	0	0	0	no alteration
4q Gain	0	1	0	0	0	0	0	0	0	0	0	0	0	0	0	11.37
5p Loss	0	0	0	0	0	0	0	0	0	0	0	0	0	0	0	0	no alteration
5q Loss	0	0	0	1	0	1	0	0	1	0	0	0	0	0	0	99.61
5q Gain	0	0	0	0	1	0	0	0	0	0	0	0	0	0	0	0.39
5p Gain	0	0	0	0	0	0	0	0	0	0	0	0	0	0	0	0	no alteration
6p Loss	0	1	1	0	0	1	0	0	0	0	0	0	0	0	0	11.37
6p Gain	0	0	0	0	0	0	0	0	0	0	0	0	0	0	0	0	no alteration
6q Loss	0	0	0	0	0	0	0	0	0	0	0	0	0	0	0	0	no alteration
6q Gain	0	0	0	1	0	1	1	1	0	0	0	0	0	0	0	10.98
7p Loss	0	0	0	0	0	0	0	0	0	0	0	0	0	0	0	0	no alteration
7q Gain	0	1	0	0	0	0	0	0	0	0	0	0	0	0	1	13.98
7p Gain	0	0	0	0	0	0	0	0	0	0	0	0	0	0	0	0	no alteration
7q Loss	0	0	0	0	0	0	0	0	0	0	0	0	0	0	0	0	no alteration
8p Loss	0	0	0	0	0	0	0	0	0	0	0	0	0	0	0	0	no alteration
8q Loss	0	0	0	1	0	1	0	0	0	0	0	0	0	0	0	10.98
8p Gain	0	0	0	0	0	0	0	1	0	0	0	0	0	0	0	1.21
8q Gain	0	0	1	0	0	0	1	0	0	0	0	0	0	0	0	10.16
9q Loss	0	1	1	0	0	1	0	0	0	0	0	0	0	0	0	11.37
9p Gain	0	0	0	0	1	0	0	0	0	0	0	0	0	0	0	0.39
9p Loss	0	0	0	0	0	0	0	0	0	1	0	0	0	0	0	74.65
9q Gain	0	0	0	0	0	0	0	0	0	0	0	0	0	0	0	0	no alteration
10p Loss	0	0	0	0	0	0	0	0	0	0	0	0	0	0	0	0	no alteration
10p Gain	0	0	0	1	0	0	0	0	0	0	0	0	0	0	0	6.17
10q Loss	0	0	0	0	0	0	0	0	0	0	0	0	0	0	0	0	no alteration
10q Gain	0	0	0	1	0	0	1	0	0	1	1	1	0	0	1	87.03
11p Loss	0	1	0	0	0	0	0	0	0	0	0	0	0	0	1	13.98
11p Gain	0	0	0	0	1	0	0	0	0	0	0	0	0	0	0	0.39
11q Loss	0	0	0	0	1	1	0	0	0	0	0	0	0	0	1	7.8
11q Gain	0	0	0	1	0	0	0	0	0	0	1	0	0	0	0	34.92
12p Loss	0	0	0	0	1	0	0	1	0	0	0	0	0	0	0	1.6
12p Gain	0	0	0	1	0	0	1	0	0	0	0	0	0	0	0	9.76
12q Loss	0	0	0	0	0	0	0	0	0	0	0	0	0	0	0	0	no alteration
12q Gain	0	0	0	1	0	1	0	0	0	1	0	0	0	1	0	96.99
13p Loss	0	0	0	0	0	0	0	0	0	0	0	0	0	0	0	0	no alteration
13p Gain	0	0	0	0	0	0	0	0	0	0	0	0	0	0	0	0	no alteration
13q Loss	0	0	0	0	0	0	0	0	0	0	0	0	0	0	0	0	no alteration
13q Gain	0	1	1	0	0	1	0	0	0	0	0	0	0	0	0	11.37
14p Loss	0	0	0	0	0	0	0	0	0	0	0	0	0	0	0	0	no alteration
14p Gain	0	0	0	0	0	0	0	0	0	0	0	0	0	0	0	0	no alteration
14q Loss	0	0	0	0	0	0	0	1	0	0	0	0	0	0	0	1.21
14q Gain	0	0	0	0	1	0	0	0	0	0	0	0	0	0	0	0.39
15p Loss	0	0	0	0	0	0	0	0	0	0	0	0	0	0	0	0	no alteration
15p Gain	0	0	0	0	0	0	0	0	0	0	0	0	0	0	0	0	no alteration
15q Loss	0	0	0	1	0	1	0	0	0	0	0	0	0	0	0	10.98
15q Gain	0	0	0	0	1	0	0	0	0	0	0	0	0	0	0	0.39
16p Loss	0	1	0	0	0	0	0	0	0	0	0	0	0	0	0	11.37
16p Gain	0	0	0	0	0	0	0	0	0	0	0	0	0	0	0	0	no alteration
16q Loss	0	1	0	0	0	0	0	0	0	0	0	0	0	0	0	11.37
16q Gain	0	0	0	0	0	0	0	0	0	0	0	0	0	0	0	0	no alteration
17p Loss	0	1	1	0	0	1	0	0	0	0	0	0	0	0	0	11.37
17q Loss	0	1	0	0	0	0	0	0	0	0	0	0	0	0	0	11.37
17q Gain	0	0	0	1	0	1	0	0	0	0	1	0	0	0	0	39.72
17p Gain	0	0	0	0	0	0	0	0	0	0	0	0	0	0	0	0	no alteration
18p Loss	0	0	0	0	0	0	0	0	0	0	0	0	0	0	0	0	no alteration
18p Gain	0	0	0	0	0	0	0	0	0	0	0	0	0	0	0	0	no alteration
18q Loss	0	0	0	0	0	0	0	0	0	0	0	0	0	0	0	0	no alteration
18q Gain	0	0	0	0	1	0	0	0	0	0	0	0	0	0	0	0.39
19p Loss	0	1	0	0	0	0	0	0	0	0	0	0	1	0	0	25.35
19q Loss	0	1	0	0	0	0	0	0	0	0	0	0	0	0	1	13.98
19p Gain	0	0	0	0	0	0	0	0	0	0	0	0	0	0	0	0	no alteration
19q Gain	0	0	0	0	0	0	0	0	0	0	0	0	0	0	0	0	no alteration
20p Loss	0	0	0	0	0	0	0	0	0	0	0	0	0	0	0	0	no alteration
20p Gain	0	0	0	0	0	0	0	0	0	0	0	0	0	0	0	0	no alteration
20q Loss	0	1	0	0	0	0	0	0	0	0	0	0	0	0	0	11.37
20q Gain	0	0	0	0	0	0	0	0	0	0	0	0	0	0	0	0	no alteration
21p Loss	0	0	0	0	0	0	0	0	0	0	0	0	0	0	0	0	no alteration
21p Gain	0	0	0	0	0	0	0	0	0	0	0	0	0	0	0	0	no alteration
21q Loss	0	0	0	0	0	0	0	0	0	0	0	0	0	0	0	0	no alteration
21q Gain	0	0	0	0	0	0	0	0	0	0	0	0	0	0	0	0	no alteration
22p Loss	0	0	0	0	0	0	0	0	0	0	0	0	0	0	0	0	no alteration
22p Gain	0	0	0	0	0	0	0	0	0	0	0	0	0	0	0	0	no alteration
22q Loss	0	1	0	0	0	0	0	0	0	0	0	0	0	0	1	13.98
22q Gain	0	0	0	0	0	0	0	0	0	0	0	0	0	0	0	0	no alteration

## Sheet: P9
Number of cells	5089			1193	1636		200	392			385	910		171	202
Percent cells of total	100	67.22	55.5905	23.4427	32.1478	11.6329	3.93005	7.70289	32.78	25.447	7.56534	17.8817	7.32953	3.36019	3.96935
Percent cells for tree	0	0	0	23.4427	32.1478	0	3.93005	7.70289	0	0	7.56534	17.8817		3.36019	3.96935
	1	1.1	1.1.1	1.1.1.1	1.1.1.2	1.1.2	1.1.2.1	1.1.2.2	1.2	1.2.1	1.2.1.1	1.2.1.2	1.2.2	1.2.2.1	1.2.2.2	Percent alteration
1p Loss	0	0	0	0	0	0	0	0	0	0	0	1	0	1	0	21.24
1q Loss	0	0	0	0	0	0	0	0	1	0	0	0	0	0	0	32.78
1q Gain	0	0	0	1	0	0	0	0	1	0	0	0	0	0	0	56.22
1p Gain	0	0	0	0	0	0	0	1	0	0	0	0	0	1	0	11.06
2p Loss	0	0	0	0	0	0	0	0	0	0	0	0	0	1	0	3.36
2q Loss	0	0	0	0	0	0	0	0	0	0	0	0	0	0	0	0	no alteration
2q Gain	0	0	0	0	0	0	0	0	1	0	0	0	0	0	0	32.78
2p Gain	0	0	0	0	0	0	1	0	1	0	0	0	0	0	0	36.71
3p Loss	0	0	0	0	0	0	0	0	0	0	0	1	0	0	0	17.88
3q Loss	0	0	0	0	0	0	0	0	0	0	0	0	0	0	0	0	no alteration
3p Gain	0	0	0	0	0	0	0	0	0	0	0	0	1	0	0	7.33
3q Gain	0	0	0	0	0	0	1	0	0	0	0	1	0	1	0	25.17
4p Loss	0	0	0	0	0	0	0	0	0	0	0	0	0	0	0	0	no alteration
4p Gain	0	0	0	0	0	0	0	0	0	0	0	0	0	1	0	3.36
4q Loss	0	0	0	0	0	0	1	0	0	0	0	0	0	1	0	7.29
4q Gain	0	0	0	0	0	0	0	0	0	0	0	1	0	1	0	21.24
5p Loss	0	0	0	0	0	0	0	0	0	0	0	0	0	0	0	0	no alteration
5q Loss	0	0	0	0	0	0	0	0	0	1	0	0	0	1	0	28.81
5q Gain	0	0	0	0	0	0	0	0	0	0	0	1	0	0	1	21.85
5p Gain	0	0	0	0	0	0	0	0	0	0	0	0	0	0	0	0	no alteration
6p Loss	0	0	0	0	0	0	0	0	1	1	0	0	1	0	0	32.78
6p Gain	0	0	0	0	0	0	0	0	0	0	0	0	0	0	0	0	no alteration
6q Loss	0	0	0	0	0	0	0	0	0	0	0	0	0	0	0	0	no alteration
6q Gain	0	0	0	0	0	0	0	0	0	0	0	0	0	0	0	0	no alteration
7p Loss	0	0	0	0	0	0	0	0	0	0	0	0	0	0	0	0	no alteration
7q Gain	0	0	0	0	0	0	0	1	0	1	0	0	0	0	0	33.15
7p Gain	0	0	0	0	0	0	0	1	1	0	0	0	0	0	0	40.48
7q Loss	0	0	0	0	0	0	0	0	0	0	0	0	0	0	0	0	no alteration
8p Loss	0	0	0	0	0	0	0	0	0	0	0	0	0	0	0	0	no alteration
8q Loss	0	0	0	0	0	0	0	0	0	0	0	0	0	1	0	3.36
8p Gain	0	0	0	0	0	0	0	0	0	0	0	0	0	0	0	0	no alteration
8q Gain	0	0	0	0	0	0	1	0	1	0	0	0	0	0	0
9q Loss	0	0	0	0	0	0	0	0	1	0	0	0	0	0	0	32.78
9p Gain	0	0	0	0	0	0	0	0	0	1	0	0	0	0	1	29.41
9p Loss	0	0	0	0	0	0	0	0	0	0	0	0	0	0	0	0	no alteration
9q Gain	0	0	0	0	0	0	0	0	0	0	0	1	1	0	0	25.21
10p Loss	0	0	0	0	0	0	0	0	0	0	0	0	0	0	0	0	no alteration
10p Gain	0	0	0	0	0	0	0	0	0	0	0	1	0	0	0	17.88
10q Loss	0	0	0	0	0	0	0	0	0	0	0	0	0	0	0	0	no alteration
10q Gain	0	0	0	0	0	0	0	0	0	0	0	1	0	0	1	21.85
11p Loss	0	0	0	0	0	0	0	0	0	0	0	1	1	0	0	25.21
11p Gain	0	0	0	0	0	0	0	0	0	0	0	0	0	0	0	0	no alteration
11q Loss	0	0	0	0	0	0	1	0	0	0	1	0	1	0	0	18.82
11q Gain	0	0	0	0	0	0	0	0	0	1	0	0	0	0	0	25.45
12p Loss	0	0	0	0	0	0	0	0	0	0	0	1	1	0	0	25.21
12p Gain	0	0	0	0	0	0	0	0	0	1	0	0	0	0	0	25.45
12q Loss	0	0	0	0	0	0	0	0	0	0	0	1	1	0	0	25.21
12q Gain	0	0	0	0	0	0	0	0	1	0	0	0	0	0	0	32.78
13p Loss	0	0	0	0	0	0	0	0	0	0	0	0	0	0	0	0	no alteration
13p Gain	0	0	0	0	0	0	0	0	0	0	0	0	0	0	0	0	no alteration
13q Loss	0	0	0	1	0	0	0	0	0	0	0	0	0	0	0	23.44
13q Gain	0	0	0	0	0	0	0	0	0	0	0	0	0	1	0	3.36
14p Loss	0	0	0	0	0	0	0	0	0	0	0	0	0	0	0	0	no alteration
14p Gain	0	0	0	0	0	0	0	0	0	0	0	0	0	0	0	0	no alteration
14q Loss	0	0	0	0	0	0	0	0	1	0	0	0	0	0	0	32.78
14q Gain	0	0	0	0	0	0	0	0	0	0	0	0	0	0	0	0	no alteration
15p Loss	0	0	0	0	0	0	0	0	0	0	0	0	0	0	0	0	no alteration
15p Gain	0	0	0	0	0	0	0	0	0	0	0	0	0	0	0	0	no alteration
15q Loss	0	0	0	0	0	0	0	0	0	0	0	0	0	0	1	3.97
15q Gain	0	0	0	0	0	0	0	0	0	0	0	0	1	0	0	7.33
16p Loss	0	0	0	0	0	0	0	0	0	0	0	1	1	0	0	25.21
16p Gain	0	0	0	0	0	0	0	0	0	0	0	0	0	0	0	0	no alteration
16q Loss	0	0	0	0	0	0	0	0	0	0	0	1	1	0	0	25.21
16q Gain	0	0	0	0	0	0	0	0	0	0	0	0	0	0	0	0	no alteration
17p Loss	0	0	0	0	0	0	0	0	0	1	0	0	0	0	1	29.41
17q Loss	0	0	0	0	0	0	0	0	0	0	0	1	1	0	0	25.21
17q Gain	0	0	1	0	0	0	0	0	0	1	0	0	0	1	0	84.4
17p Gain	0	0	0	0	0	0	0	0	0	0	0	0		1	0	3.36
18p Loss	0	0	0	0	0	0	0	0	0	0	0	0	0	0	0	0	no alteration
18p Gain	0	0	0	0	0	0	0	0	0	0	0	1	0	0	0	17.88
18q Loss	0	0	0	0	0	0	0	0	0	0	0	0	0	0	0	0	no alteration
18q Gain	0	0	0	0	0	0	0	0	0	0	0	0	0	1	0	3.36
19p Loss	0	0	0	0	0	0	0	0	1	0	0	0	0	0	0	32.78
19q Loss	0	0	0	0	0	0	0	0	0	0	0	1	1	0	0	25.21
19p Gain	0	0	0	0	0	0	0	0	0	0	0	0	0	0	0	0	no alteration
19q Gain	0	0	1	0	0	0	0	0	0	0	0	0	0	0	0	55.59
20p Loss	0	0	0	0	0	0	0	0	0	0	0	0	0	0	0	0	no alteration
20p Gain	0	0	0	0	0	0	0	0	0	0	0	0	0	0	0	0	no alteration
20q Loss	0	0	0	0	0	0	0	0	0	0	0	1	1	0	0	25.21
20q Gain	0	0	1	0	0	0	0	0	0	0	0	0	0	0	0	55.59
21p Loss	0	0	0	0	0	0	0	0	0	0	0	0	0	0	0	0	no alteration
21p Gain	0	0	0	0	0	0	0	0	0	0	0	0	0	0	0	0	no alteration
21q Loss	0	0	0	0	0	0	0	0	0	0	0	0	0	0	0	0	no alteration
21q Gain	0	0	0	0	0	0	0	0	0	0	0	0	0	0	0	0	no alteration
22p Loss	0	0	0	0	0	0	0	0	0	0	0	0	0	0	0	0	no alteration
22p Gain	0	0	0	0	0	0	0	0	0	0	0	0	0	0	0	0	no alteration
22q Loss	0	0	0	0	0	0	0	0	0	0	0	1	1	0	0	25.21
22q Gain	0	0	0	0	0	0	0	0	0	0	1	0	0	0	0	7.56

## Sheet: P6
Number of cells		4762		3199	370		737	245			14	64		81	52
Percent cells of total	100	95.57	74.9475	67.1777	7.76984	20.6216	15.4767	5.1449	4.43	1.63797	0.293994	1.34397	2.79294	1.70097	1.09198
Percent cells for tree	0	0	0	67.1777	7.76984	0	15.4767	5.1449	0	0	0.293994	1.34397		1.70097	1.09198
	1	1.1	1.1.1	1.1.1.1	1.1.1.2	1.1.2	1.1.2.1	1.1.2.2	1.2	1.2.1	1.2.1.1	1.2.1.2	1.2.2	1.2.2.1	1.2.2.2	Percent alteration
1p Loss	0	0	0	0	0	0	0	0	0	0	0	1	1	0	0	4.14
1q Loss	0	0	0	0	0	0	0	0	1	0	0	0	0	0	0	4.43
1q Gain	0	0	0	0	0	0	0	0	0	0	0	0	1	0	0	2.79
1p Gain	0	0	1	0	0	0	1	0	0	0	1	0	1	0	0	93.51
2p Loss	0	0	0	0	0	0	0	0	0	0	1	0	0	1	0	1.99
2q Loss	0	0	0	0	0	0	0	0	0	0	0	0	0	0	0	0	no alteration
2q Gain	0	0	0	0	0	0	0	0	1	0	0	0	0	0	0	4.43
2p Gain	0	0	0	0	0	0	0	0	0	1	0	0	0	0	1	2.73
3p Loss	0	0	0	0	0	0	0	0	0	0	0	0	0	0	1	1.09
3q Loss	0	0	0	0	1	0	0	0	0	0	0	0	0	0	0	7.77
3p Gain	0	0	0	0	0	0	0	0	0	0	1	0	1	0	0	0
3q Gain	0	0	0	0	0	0	0	0	0	0	0	0	0	0	1	1.09
4p Loss	0	0	0	0	0	0	0	0	0	0	0	0	0	0	0	0	no alteration
4p Gain	0	0	0	0	0	0	0	0	0	0	0	0	0	0	0	0	no alteration
4q Loss	0	0	0	0	1	0	0	0	0	0	0	0	0	0	0	7.77
4q Gain	0	0	0	0	0	0	0	0	0	0	0	0	0	0	0	0	no alteration
5p Loss	0	0	0	0	0	0	0	0	0	0	0	0	0	0	0	0	no alteration
5q Loss	0	0	0	0	1	0	0	0	0	0	1	0	1	0	0	3.09
5q Gain	0	0	0	0	0	0	0	0	0	0	0	0	0	0	0	0	no alteration
5p Gain	0	0	0	0	0	0	0	0	0	0	0	0	0	0	0	0	no alteration
6p Loss	0	0	0	0	0	0	0	0	1	0	0	0	0	0	0	4.43
6p Gain	0	0	0	0	0	0	0	0	0	0	0	1	0	1	0	3.04
6q Loss	0	0	0	0	0	0	0	0	0	0	0	0	0	0	0	0	no alteration
6q Gain	0	0	0	0	0	0	0	0	0	0	0	1	0	0	0	1.34
7p Loss	0	0	0	0	0	0	0	0	0	0	0	0	1	0	0	2.79
7q Gain	0	0	0	0	1	0	0	0	0	0	0	1	1	0	0	11.91
7p Gain	0	0	0	0	0	0	0	0	0	0	0	0	0	0	0	0	no alteration
7q Loss	0	0	0	0	0	0	0	0	0	0	0	0	0	0	0	0	no alteration
8p Loss	0	0	0	0	0	0	0	0	0	0	0	0	0	0	0	0	no alteration
8q Loss	0	0	0	0	0	0	0	0	0	0	0	0	0	1	0	1.7
8p Gain	0	0	0	0	0	0	0	0	0	0	0	0	0	0	0	0	no alteration
8q Gain	0	0	0	0	0	0	0	1	0	1	0	0	0	0	1	7.87
9q Loss	0	0	0	0	0	0	0	0	0	0	0	0	0	0	0	0	no alteration
9p Gain	0	0	0	0	0	0	0	0	0	0	0	0	0	0	0	0	no alteration
9p Loss	0	0	0	0	0	0	0	0	0	0	0	0	0	0	0	0	no alteration
9q Gain	0	0	0	0	0	0	0	0	0	0	0	0	0	0	0	0	no alteration
10p Loss	0	0	0	0	1	0	0	0	0	0	0	0	0	0	0	7.77
10p Gain	0	0	0	0	0	0	0	0	0	0	0	0	0	0	1	1.09
10q Loss	0	0	0	0	0	0	0	0	0	0	0	0	0	0	0	0	no alteration
10q Gain	0	0	0	0	0	0	0	0	0	0	1	0	1	0	0	3.09
11p Loss	0	0	0	0	1	0	0	1	0	0	0	1	0	0	1	15.35
11p Gain	0	0	0	0	0	0	0	0	0	0	0	0	0	0	0	0	no alteration
11q Loss	0	0	1	0	0	0	0	0	1	0	0	0	0	0	0	79.38
11q Gain	0	1	1	0	0	1	0	0	0	1	0	0	0	0	0	97.21
12p Loss	0	0	0	0	0	0	0	0	0	0	0	0	0	0	0	0	no alteration
12p Gain	0	0	0	0	0	0	0	0	0	0	0	0	0	0	0	0	no alteration
12q Loss	0	0	0	0	0	0	0	0	1	0	0	0	0	0	0	4.43
12q Gain	0	0	1	0	0	0	1	0	0	0	0	0	0	1	0	92.13
13p Loss	0	0	0	0	0	0	0	0	0	0	0	0	0	0	0	0	no alteration
13p Gain	0	0	0	0	0	0	0	0	0	0	0	0	0	0	0	0	no alteration
13q Loss	0	0	0	0	1	0	0	0	0	0	0	0	0	0	0	7.77
13q Gain	0	0	0	0	0	0	0	0	0	1	0	0	0	0	1	2.73
14p Loss	0	0	0	0	0	0	0	0	0	0	0	0	0	0	0	0	no alteration
14p Gain	0	0	0	0	0	0	0	0	0	0	0	0	0	0	0	0	no alteration
14q Loss	0	0	0	0	0	0	0	0	0	0	0	0	0	0	1	1.09
14q Gain	0	0	0	0	0	0	0	0	0	0	0	0	1	0	0	2.79
15p Loss	0	0	0	0	0	0	0	0	0	0	0	0	0	0	0	0	no alteration
15p Gain	0	0	0	0	0	0	0	0	0	0	0	0	0	0	0	0	no alteration
15q Loss	0	0	0	0	0	0	0	0	0	0	0	0	0	0	0	0	no alteration
15q Gain	0	0	0	0	0	0	0	0	0	0	1	0	0	0	1	1.39
16p Loss	0	0	0	0	0	0	0	0	0	0	0	0	1	0	0	2.79
16p Gain	0	0	0	0	1	0	0	0	0	0	0	0	0	0	0	7.77
16q Loss	0	0	0	0	0	0	0	0	0	0	0	0	0	1	0	1.7
16q Gain	0	0	0	0	0	0	0	0	0	0	1	0	0	0	0	0.29
17p Loss	0	0	0	0	0	0	0	1	0	1	0	0	0	1	0	8.48
17q Loss	0	0	0	0	0	0	0	0	0	0	1	0	0	0	1	1.39
17q Gain	1	1	0	0	0	0	0	0	1	0	0	0	0	0	0	100
17p Gain	0	0	0	0	0	0	0	0	0	0	0	0	0	0	0	0	no alteration
18p Loss	0	0	0	0	0	0	0	0	0	0	0	0	0	0	0	0	no alteration
18p Gain	0	0	0	0	0	0	0	0	0	0	0	0	0	0	0	0	no alteration
18q Loss	0	0	0	0	0	0	0	0	0	0	0	0	0	0	0	0	no alteration
18q Gain	0	0	0	0	0	0	0	0	0	0	0	0	0	0	0	0	no alteration
19p Loss	0	0	0	0	0	0	0	0	1	0	0	0	0	0	0	4.43
19q Loss	0	0	0	0	0	0	0	0	1	0	0	0	0	0	0	4.43
19p Gain	0	0	0	0	0	0	0	0	0	0	0	0	0	0	0	0	no alteration
19q Gain	0	0	0	0	1	0	0	0	0	0	0	0	0	0	0	7.77
20p Loss	0	0	0	0	0	0	0	0	0	0	0	0	0	0	0	0	no alteration
20p Gain	0	0	0	0	1	0	0	0	0	0	0	0	0	0	0	7.77
20q Loss	0	0	0	0	0	0	0	0	0	0	0	0	0	0	0	0	no alteration
20q Gain	0	0	1	0	0	0	1	0	0	0	1	0	0	0	0	90.72
21p Loss	0	0	0	0	0	0	0	0	0	0	0	0	0	0	0	0	no alteration
21p Gain	0	0	0	0	0	0	0	0	0	0	0	0	0	0	0	0	no alteration
21q Loss	0	0	0	0	0	0	0	0	0	0	0	0	0	0	0	0	no alteration
21q Gain	0	0	0	0	0	0	0	0	0	0	0	0	0	0	0	0	no alteration
22p Loss	0	0	0	0	0	0	0	0	0	0	0	0	0	0	0	0	no alteration
22p Gain	0	0	0	0	0	0	0	0	0	0	0	0	0	0	0	0	no alteration
22q Loss	0	0	0	0	0	0	0	0	0	0	0	0	1	0	0	2.79
22q Gain	0	0	0	0	0	0	0	0	0	0	0	0	0	0	0	0	no alteration

## Sheet: P2
Number of cells		13991		1983	770		5466	614			3371	1362		188	237
Percent cells of total	100	63.13	19.6769	14.1734	5.50354	43.4565	39.068	4.38854	36.87	33.8289	24.0941	9.73483	3.03767	1.34372	1.69395
Percent cells for tree	0	0	0	14.1734	5.50354	0	39.068	4.38854	0	0	24.0941	9.73483		1.34372	1.69395
	1	1.1	1.1.1	1.1.1.1	1.1.1.2	1.1.2	1.1.2.1	1.1.2.2	1.2	1.2.1	1.2.1.1	1.2.1.2	1.2.2	1.2.2.1	1.2.2.2	Percent alteration
1p Loss	0	0	0	0	1	0	0	0	0	0	0	0	0	1	0	6.85
1q Loss	0	0	1	0	0	0	0	0	0	0	0	0	0	0	0	19.68
1q Gain	0	0	0	0	0	1	0	0	0	1	0	0	0	1	0	100
1p Gain	0	0	1	0	0	0	1	0	0	1	0	0	0	0	0	100
2p Loss	0	0	0	0	0	0	0	0	0	0	0	0	0	0	0	0	no alteration
2q Loss	0	0	1	0	0	0	0	0	0	0	0	0	0	0	0	19.68
2q Gain	0	0	0	0	0	0	0	0	1	0	0	0	0	0	0	36.87
2p Gain	0	0	0	0	1	0	0	0	1	0	0	0	0	0	0	42.37
3p Loss	0	0	0	0	0	0	0	0	0	0	0	0	1	0	0	3.04
3q Loss	0	0	0	0	0	0	0	0	0	0	0	0	0	0	0	0	no alteration
3p Gain	0	0	1	0	0	0	0	0	0	0	0	0	1	0	0	22.71
3q Gain	0	0	0	0	1	0	0	0	0	0	0	0	1	0	0	0
4p Loss	0	0	0	0	0	0	0	0	0	0	0	0	0	0	0	0	no alteration
4p Gain	0	0	0	0	0	0	0	0	0	0	0	0	0	0	0	0	no alteration
4q Loss	0	0	0	0	0	0	0	0	0	0	0	0	0	0	0	0	no alteration
4q Gain	0	0	0	0	0	0	0	0	0	0	0	0	1	0	0	3.04
5p Loss	0	0	0	0	0	0	0	0	0	0	0	0	0	0	0	0	no alteration
5q Loss	0	0	0	0	1	0	0	0	0	0	0	0	1	0	0	100
5q Gain	0	0	0	0	0	0	0	0	0	0	0	0	0	0	0	0	no alteration
5p Gain	0	0	0	0	1	0	0	0	0	0	0	0	0	0	1	0	no alteration
6p Loss	0	0	0	0	0	0	0	0	0	0	0	0	0	1	0	100
6p Gain	0	0	0	0	0	0	0	0	0	0	0	0	0	0	1	0	no alteration
6q Loss	0	0	0	0	0	0	0	0	0	0	0	0	0	0	0	0	no alteration
6q Gain	0	0	0	0	0	0	0	0	0	0	0	0	0	0	0	20.1095
7p Loss	0	0	0	0	0	0	0	0	0	0	0	0	0	0	0	0	no alteration
7q Gain	0	0	0	0	0	0	0	0	0	0	0	0	1	0	0	3.04
7p Gain	0	0	0	0	0	0	0	0	0	0	0	0	0	0	0	0	no alteration
7q Loss	0	0	0	0	1	0	0	0	0	0	0	0	1	0	0	0	no alteration
8p Loss	0	0	0	0	0	0	0	0	0	0	0	0	0	0	0	0	no alteration
8q Loss	0	0	0	0	0	0	0	0	0	0	0	0	1	0	0	3.04
8p Gain	0	0	0	0	0	0	0	0	0	0	0	0	0	1	0	80.5947
8q Gain	0	0	1	0	0	0	0	0	0	0	0	0	0	1	0	21.02
9q Loss	0	0	0	0	0	0	0	0	0	0	0	0	0	1	0	1.34
9p Gain	0	0	1	0	0	0	0	0	0	0	0	0	0	0	0	19.68
9p Loss	0	0	0	0	0	0	0	0	0	0	0	0	0	0	0	0	no alteration
9q Gain	0	0	1	0	0	0	0	0	0	0	0	0	0	0	0	19.68
10p Loss	0	0	0	0	0	0	0	0	0	0	0	0	0	0	0	0	no alteration
10p Gain	0	0	0	0	1	0	0	0	0	0	1	0	0	0	1	31.29
10q Loss	0	0	1	0	0	0	0	0	0	0	0	0	0	1	0	21.02
10q Gain	0	0	0	0	0	0	0	0	0	0	0	0	0	0	0	0	no alteration
11p Loss	0	0	0	0	0	0	0	0	0	0	0	0	0	1	0	1.34
11p Gain	0	0	0	0	0	0	0	0	0	0	1	0	1	0	0	27.13
11q Loss	0	0	0	0	0	0	0	0	0	0	0	0	1	0	0	3.04
11q Gain	0	0	0	0	0	0	0	0	0	0	0	0	0	0	0	0	no alteration
12p Loss	0	0	0	0	0	0	0	0	0	0	0	0	0	0	0	0	no alteration
12p Gain	0	0	0	0	0	0	0	0	0	0	0	0	0	0	0	0	no alteration
12q Loss	0	0	0	0	0	0	0	0	0	0	0	0	1	0	0	3.04
12q Gain	0	0	1	0	0	0	1	0	0	0	0	0	1	0	0	61.78
13p Loss	0	0	0	0	0	0	0	0	0	0	0	0	0	0	0	0	no alteration
13p Gain	0	0	0	0	0	0	0	0	0	0	0	0	0	0	0	0	no alteration
13q Loss	0	0	0	0	0	0	0	0	0	0	0	0	0	0	0	0	no alteration
13q Gain	0	0	0	0	0	0	0	0	0	0	0	0	1	0	0	3.04
14p Loss	0	0	0	0	1	0	0	0	0	0	0	0	0	1	0	6.85
14p Gain	0	0	0	0	0	0	0	0	0	0	0	0	0	0	0	0	no alteration
14q Loss	0	0	0	0	1	0	0	0	0	0	0	0	0	1	0	6.85
14q Gain	0	0	0	0	0	0	0	0	0	0	0	0	0	0	0	0	no alteration
15p Loss	0	0	0	0	0	0	0	0	0	0	0	0	0	0	0	0	no alteration
15p Gain	0	0	0	0	0	0	0	0	0	0	0	0	0	0	0	0	no alteration
15q Loss	0	0	0	0	0	0	0	0	0	0	0	0	1	0	0	3.04
15q Gain	0	0	0	0	0	0	0	0	0	0	0	0	0	0	0	0	no alteration
16p Loss	0	0	0	0	0	0	0	0	0	0	0	0	1	0	0	3.04
16p Gain	0	0	0	1	0	0	1	0	0	0	0	1	1	0	0	66.01
16q Loss	0	0	0	0	0	0	0	0	0	0	0	0	0	0	0	0	no alteration
16q Gain	0	0	0	0	0	0	0	0	0	0	0	0	0	0	0	0	no alteration
17p Loss	0	0	0	0	0	0	0	0	0	0	0	0	1	0	0	3.04
17q Loss	0	0	0	0	0	0	0	0	0	0	0	0	0	0	0	0	no alteration
17q Gain	0	0	1	0	0	0	0	0	1	0	0	0	0	0	0	56.55
17p Gain	0	0	0	0	0	0	0	0	0	0	0	0	0	0	0	0	no alteration
18p Loss	0	0	0	0	0	0	0	0	0	0	0	0	0	0	0	0	no alteration
18p Gain	0	0	0	0	0	0	0	0	0	0	0	0	0	0	0	0	no alteration
18q Loss	0	0	0	0	0	0	0	0	0	0	0	0	0	0	0	0	no alteration
18q Gain	0	0	0	0	0	0	0	0	0	0	0	0	0	0	0	0	no alteration
19p Loss	0	0	0	0	0	0	0	0	0	0	0	0	1	0	0	3.04
19q Loss	0	0	0	0	0	0	0	0	0	0	0	0	1	0	0	3.04
19p Gain	0	0	0	0	1	0	0	0	0	0	0	0	0	0	0	5.5
19q Gain	0	0	0	0	0	0	0	0	0	0	0	0	0	0	0	0	no alteration
20p Loss	0	0	0	0	0	0	0	0	0	0	0	0	0	0	0	0	no alteration
20p Gain	0	0	0	0	0	0	0	0	0	0	0	0	0	1	0	1.34
20q Loss	0	0	0	0	0	0	0	0	0	0	0	0	0	1	0	1.34
20q Gain	0	0	0	0	0	0	0	0	0	0	0	0	0	0	1	1.69
21p Loss	0	0	0	0	0	0	0	0	0	0	0	0	0	0	0	0	no alteration
21p Gain	0	0	0	0	0	0	0	0	0	0	0	0	0	0	0	0	no alteration
21q Loss	0	0	0	0	0	0	0	0	0	0	0	0	0	0	0	0	no alteration
21q Gain	0	0	0	0	0	0	0	0	0	0	0	0	0	0	1	1.69
22p Loss	0	0	0	0	0	0	0	0	0	0	0	0	0	0	0	0	no alteration
22p Gain	0	0	0	0	0	0	0	0	0	0	0	0	0	0	0	0	no alteration
22q Loss	0	0	0	0	1	0	0	0	0	0	0	0	1	0	0	8.54
22q Gain	0	0	0	0	0	0	0	0	0	0	0	0	0	0	0	0	no alteration

## Sheet: P10
Number of cells		5583		2784	1209		437	239			433	1		357	123
Percent cells of total	100	83.63	71.5207	49.8657	21.655	12.1082	7.82733	4.28085	16.37	7.7736	7.75569	0.0179115	8.59753	6.39441	2.20312
Percent cells for tree	0	0	0	49.8657	21.655	0	7.82733	4.28085	0	0	7.75569	0.0179115		6.39441	2.20312
	1	1.1	1.1.1	1.1.1.1	1.1.1.2	1.1.2	1.1.2.1	1.1.2.2	1.2	1.2.1	1.2.1.1	1.2.1.2	1.2.2	1.2.2.1	1.2.2.2	Percent alteration
1p Loss	0	0	0	0	0	0	0	0	0	0	0	0	0	0	0	0	no alteration
1q Loss	0	0	0	0	0	0	0	0	0	0	0	0	0	0	0	0	no alteration
1q Gain	0	0	0	0	1	1	0	0	1	0	0	0	0	0	0	50.13
1p Gain	0	0	0	0	1	1	0	0	0	1	0	0	0	1	0	47.93
2p Loss	0	0	0	0	0	0	0	0	0	0	0	0	0	0	0	0	no alteration
2q Loss	1	0	0	0	0	0	0	0	0	0	0	0	0	0	0	100
2q Gain	0	0	0	0	0	0	0	1	0	0	0	0	0	0	0	4.28
2p Gain	0	0	0	0	0	0	0	1	0	0	0	1	0	0	0	4.29
3p Loss	0	0	0	0	0	0	0	0	0	1	0	0	0	0	0	7.77
3q Loss	0	0	0	0	0	0	0	0	0	0	0	1	0	0	0	0.02
3p Gain	0	0	0	0	1	1	0	0	0	0	0	0	1	0	0	43.38
3q Gain	1	0	0	0	0	0	0	0	0	0	0	0	0	0	0	100
4p Loss	0	0	0	0	0	0	0	1	0	0	0	1	0	0	0	4.29
4p Gain	0	0	0	0	0	0	0	0	0	0	0	0	0	0	0	0	no alteration
4q Loss	0	0	0	0	0	0	0	1	0	0	0	0	1	0	0	12.88
4q Gain	0	0	0	0	0	0	0	0	0	0	0	0	0	0	0	0	no alteration
5p Loss	0	0	0	0	0	0	0	0	0	0	0	0	0	0	0	0	no alteration
5q Loss	0	1	0	0	0	0	0	0	0	0	1	0	0	0	0	91.39
5q Gain	0	0	0	0	0	0	0	0	0	0	0	0	0	0	0	0	no alteration
5p Gain	0	0	0	0	0	0	0	0	0	0	0	0	0	0	0	0	no alteration
6p Loss	0	0	0	0	0	0	0	1	0	0	1	0	0	0	1	14.24
6p Gain	0	0	0	0	0	0	0	0	0	1	0	0	0	1	0	14.17
6q Loss	0	0	1	0	0	0	0	0	0	0	0	1	0	0	0	71.54
6q Gain	0	0	0	0	0	0	0	0	0	0	0	0	0	0	0	0	no alteration
7p Loss	0	0	0	0	0	0	0	0	0	0	0	0	0	0	0	0	no alteration
7q Gain	0	1	0	0	0	0	0	0	0	0	0	0	0	0	0	83.63
7p Gain	0	0	0	0	0	0	0	0	0	0	0	0	1	0	0	0	no alteration
7q Loss	0	0	0	0	0	0	0	0	0	0	0	0	0	0	0	0	no alteration
8p Loss	0	0	0	0	0	0	0	0	0	0	0	1	0	0	0	0.02
8q Loss	0	0	0	0	0	0	0	0	0	0	0	1	0	0	0	0.02
8p Gain	0	0	0	0	0	0	0	0	0	0	0	0	0	0	0	0	no alteration
8q Gain	0	1	0	0	0	0	0	0	0	0	0	0	0	0	0	83.63
9q Loss	0	0	0	0	0	0	0	0	0	0	0	0	0	0	0	0	no alteration
9p Gain	0	0	0	0	0	0	0	0	0	0	0	0	0	0	0	0	no alteration
9p Loss	0	0	0	0	0	0	0	0	0	0	0	0	0	0	0	0	no alteration
9q Gain	0	0	0	0	0	0	0	0	0	0	0	0	0	1	0	6.39
10p Loss	0	0	0	0	0	0	0	0	0	0	0	0	0	0	0	0	no alteration
10p Gain	0	0	0	0	0	0	0	1	0	0	0	1	0	0	0	4.29
10q Loss	0	0	0	0	0	1	0	0	0	0	0	0	0	1	0	18.5
10q Gain	0	0	0	0	0	0	0	0	0	0	0	0	0	0	0	0	no alteration
11p Loss	0	0	0	0	0	1	0	0	0	0	0	0	0	0	0	12.11
11p Gain	0	0	0	0	0	0	0	0	0	0	0	1	0	0	0	0.02
11q Loss	0	0	0	0	0	0	0	0	0	0	0	0	0	0	0	0	no alteration
11q Gain	0	0	0	0	0	0	0	0	0	0	0	1	0	0	0	0.02
12p Loss	0	0	0	0	0	0	0	0	0	0	0	0	0	0	0	0	no alteration
12p Gain	0	0	0	0	0	0	0	0	0	0	0	1	0	0	0	0.02
12q Loss	0	0	0	0	0	0	0	1	0	0	1	0	0	0	0	12.04
12q Gain	0	0	0	0	0	1	0	0	0	0	0	0	1	0	0	20.71
13p Loss	0	0	0	0	0	0	0	0	0	0	0	0	0	0	0	0	no alteration
13p Gain	0	0	0	0	0	0	0	0	0	0	0	0	0	0	0	0	no alteration
13q Loss	0	1	0	0	0	0	0	0	0	0	1	0	1	0	0	99.98
13q Gain	0	0	0	0	0	0	0	0	0	0	0	1	0	0	0	0.02
14p Loss	0	0	0	0	0	0	0	0	0	0	0	0	0	0	0	0	no alteration
14p Gain	0	0	0	0	0	0	0	0	0	0	0	0	0	0	0	0	no alteration
14q Loss	0	0	0	0	0	0	0	0	1	0	0	0	0	0	0	16.37
14q Gain	1	0	0	0	0	0	0	0	0	0	0	0	0	0	0	100
15p Loss	0	0	0	0	1	0	0	0	0	0	1	0	1	0	0	38.01
15p Gain	0	0	0	0	0	0	0	0	0	0	0	0	0	0	0	0
15q Loss	0	0	0	0	0	0	0	0	0	0	0	0	0	0	0	0	no alteration
15q Gain	0	0	0	0	0	0	0	1	1	0	0	0	0	0	0	20.65
16p Loss	0	0	0	0	0	0	0	0	0	1	0	0	0	0	0	7.77
16p Gain	0	0	0	0	0	0	0	0	0	0	0	0	0	0	0	0	no alteration
16q Loss	0	0	0	0	0	0	0	0	0	0	0	0	0	0	0	0	no alteration
16q Gain	0	0	0	0	0	0	0	0	0	0	0	1	0	0	0	0.02
17p Loss	0	0	0	0	0	0	0	1	0	0	0	1	0	0	0	4.29
17q Loss	0	0	0	0	0	0	0	0	0	0	0	1	0	0	0	0.02
17q Gain	0	0	0	0	0	0	0	0	0	0	1	0	1	0	0	16.35
17p Gain	0	0	0	0	0	0	0	0	0	0	0	0	0	0	0	0	no alteration
18p Loss	0	0	0	0	0	0	0	0	0	0	0	0	0	0	0	0	no alteration
18p Gain	0	0	0	0	0	0	0	0	0	0	0	0	0	0	0	0	no alteration
18q Loss	0	0	0	0	0	0	0	0	0	0	0	0	0	0	0	0	no alteration
18q Gain	0	0	0	0	0	0	0	0	0	0	1	0	0	0	0	7.76
19p Loss	0	0	0	0	0	0	0	0	0	0	0	1	0	0	0	0.02
19q Loss	0	0	0	0	0	1	0	0	0	1	0	0	0	0	0	19.88
19p Gain	0	0	0	0	1	0	0	0	0	0	1	0	1	0	0	38.01
19q Gain	0	0	0	0	0	0	0	0	0	0	1	0	1	0	0	16.35
20p Loss	0	0	0	0	0	0	0	0	0	0	0	0	0	0	0	0	no alteration
20p Gain	0	0	0	0	0	0	0	0	0	0	0	0	0	0	0	0	no alteration
20q Loss	0	0	0	0	0	0	0	0	0	0	0	0	0	0	0	0	no alteration
20q Gain	0	0	0	0	0	0	0	1	0	0	0	0	0	1	0	10.68
21p Loss	0	0	0	0	0	0	0	0	0	0	0	0	0	0	0	0	no alteration
21p Gain	0	0	0	0	0	0	0	0	0	0	0	0	0	0	0	0	no alteration
21q Loss	0	0	0	0	0	0	0	0	0	0	0	0	0	0	0	0	no alteration
21q Gain	0	0	0	0	0	0	0	1	0	0	0	1	0	1	0	10.69
22p Loss	0	0	0	0	0	0	0	0	0	0	0	0	0	0	0	0	no alteration
22p Gain	0	0	0	0	0	0	0	0	0	0	0	0	0	0	0	0
22q Loss	0	0	0	0	0	0	0	0	0	0	0	1	0	0	0	0.02
22q Gain	0	1	0	0	0	0	0	0	0	0	0	1	0	1	0	90.04

## Sheet: P12
Number of cells	5230			690	1283		905	908			96	410		351	587
Percent cells of total	100	72.39	37.7247	13.1931	24.5315	34.6654	17.304	17.3614	27.61	9.67495	1.83556	7.83939	17.935	6.71128	11.2237
Percent cells for tree	0	0	0	13.1931	24.5315	0	17.304	17.3614	0	0	1.83556	7.83939		6.71128	11.2237
	1	1.1	1.1.1	1.1.1.1	1.1.1.2	1.1.2	1.1.2.1	1.1.2.2	1.2	1.2.1	1.2.1.1	1.2.1.2	1.2.2	1.2.2.1	1.2.2.2	Percent alteration
1p Loss	0	0	0	0	0	0	0	0	0	0	0	0	0	0	0	0	no alteration
1q Loss	0	0	0	0	0	0	0	0	0	1	0	0	0	0	1	20.9
1q Gain	0	0	0	0	0	1	0	0	1	0	0	0	0	0	0	62.28
1p Gain	0	0	0	0	0	0	0	0	0	1	0	0	0	0	1	20.9
2p Loss	0	0	0	0	0	0	0	0	0	0	0	0	0	0	0	0	no alteration
2q Loss	0	0	1	0	0	0	1	0	0	0	0	0	0	0	0	55.03
2q Gain	0	0	1	0	0	0	1	0	0	0	0	1	0	0	1	74.09
2p Gain	0	0	0	0	0	0	0	0	0	0	0	0	0	0	0	0	no alteration
3p Loss	0	0	0	0	0	0	0	0	0	0	0	0	0	0	0	0	no alteration
3q Loss	0	0	0	0	0	0	0	0	0	0	0	0	0	0	0	0	no alteration
3p Gain	0	0	0	0	0	0	0	0	0	0	0	1	0	0	1	19.06
3q Gain	0	0	0	0	0	0	0	0	0	1	0	0	0	0	1	20.9
4p Loss	0	0	0	0	0	0	0	0	0	0	0	0	0	0	0	0	no alteration
4p Gain	0	0	0	0	0	0	0	0	0	0	0	1	0	0	0	7.84
4q Loss	0	0	0	0	0	0	0	0	0	0	0	0	0	0	0	0	no alteration
4q Gain	0	0	0	0	0	0	0	0	0	0	1	0	0	0	0	1.84
5p Loss	0	0	0	0	0	0	0	0	0	0	0	0	0	0	0	0	no alteration
5q Loss	0	0	0	0	0	0	0	0	0	0	0	0	0	0	0	0	no alteration
5q Gain	0	0	0	0	0	0	0	0	0	0	0	0	0	0	0	0	no alteration
5p Gain	0	0	0	0	0	0	0	0	0	0	0	0	0	0	0	0	no alteration
6p Loss	0	0	0	0	0	0	0	0	0	0	1	0	0	0	0	1.84
6p Gain	0	0	0	0	0	0	0	0	0	0	0	0	0	0	0	0	no alteration
6q Loss	0	0	0	0	0	0	0	0	0	0	0	0	0	0	0	0	no alteration
6q Gain	0	0	0	0	0	0	0	0	0	0	1	0	0	0	0	1.84
7p Loss	0	0	0	0	0	0	0	0	0	0	0	0	0	0	0	0	no alteration
7q Gain	0	0	1	0	0	0	1	0	0	1	0	0	0	0	1	75.93
7p Gain	0	0	0	0	0	0	0	0	0	0	0	0	0	0	0	0	no alteration
7q Loss	0	0	0	0	0	0	0	0	0	0	0	0	0	0	0	0	no alteration
8p Loss	0	0	0	0	0	0	0	0	0	0	0	0	0	0	0	0	no alteration
8q Loss	0	0	0	0	0	0	0	0	0	0	0	0	0	0	0	0	no alteration
8p Gain	0	0	0	0	0	0	0	0	0	1	0	0	0	0	0	9.67
8q Gain	0	0	0	0	0	0	0	0	0	0	0	0	0	0	0	0	no alteration
9q Loss	0	0	0	0	0	0	0	0	0	0	1	0	0	0	0	1.84
9p Gain	0	0	0	0	0	0	0	0	0	0	0	0	0	0	0	0	no alteration
9p Loss	0	0	0	0	0	0	0	0	0	0	0	0	0	0	0	0	no alteration
9q Gain	0	0	0	0	0	0	0	0	0	0	0	0	0	0	0	0	no alteration
10p Loss	0	0	0	0	0	0	0	0	0	0	0	0	0	0	0	0	no alteration
10p Gain	0	0	0	0	0	0	0	0	0	0	1	0	0	0	0	1.84
10q Loss	0	0	0	0	0	0	0	0	0	0	0	0	0	0	0	0	no alteration
10q Gain	0	0	0	0	0	0	0	0	0	0	1	0	0	0	0	1.84
11p Loss	0	0	0	0	0	0	0	0	0	0	0	0	0	0	0	0	no alteration
11p Gain	0	0	0	0	0	0	0	0	0	0	0	0	0	0	1	11.22
11q Loss	0	0	0	0	0	0	0	0	0	0	0	0	0	0	0	0	no alteration
11q Gain	0	0	1	0	0	0	1	0	0	0	0	0	0	0	0	55.03
12p Loss	0	0	0	0	0	0	0	0	0	0	0	0	0	0	0	0	no alteration
12p Gain	0	0	0	0	0	0	0	0	0	0	0	0	0	0	0	0	no alteration
12q Loss	0	0	0	0	0	0	0	0	1	1	0	0	1	0	0	27.61
12q Gain	0	1	0	0	0	0	0	0	0	0	0	0	0	1	0	79.1
13p Loss	0	0	0	0	0	0	0	0	0	0	0	0	0	0	0	0	no alteration
13p Gain	0	0	0	0	0	0	0	0	0	0	0	0	0	0	0	0	no alteration
13q Loss	0	0	0	0	0	0	0	0	0	0	0	0	0	0	0	0	no alteration
13q Gain	0	0	0	0	0	0	0	0	0	1	0	0	0	0	0	9.67
14p Loss	0	0	0	0	0	0	0	0	0	0	0	0	0	0	0	0	no alteration
14p Gain	0	0	0	0	0	0	0	0	0	0	0	0	0	0	0	0	no alteration
14q Loss	0	0	0	0	0	0	0	0	0	0	0	0	0	0	0	0	no alteration
14q Gain	0	0	0	0	0	0	0	0	1	0	0	0	0	0	0	27.61
15p Loss	0	0	0	0	0	0	0	0	0	0	0	0	0	0	0	0	no alteration
15p Gain	0	0	0	0	0	0	0	0	0	0	0	0	0	0	0	0	no alteration
15q Loss	0	0	0	0	0	0	0	0	0	0	0	1	0	0	1	19.06
15q Gain	0	0	0	0	0	0	0	0	0	0	0	0	0	0	0	0	no alteration
16p Loss	0	0	0	0	0	0	0	0	0	0	0	0	0	0	0	0	no alteration
16p Gain	0	0	0	0	0	0	0	0	0	0	0	0	0	0	0	0	no alteration
16q Loss	0	0	0	0	0	0	0	0	0	0	0	0	0	0	0	0	no alteration
16q Gain	0	0	0	0	0	0	0	0	0	0	0	0	0	0	0	0	no alteration
17p Loss	0	0	0	0	0	0	0	0	0	0	0	0	0	0	0	0	no alteration
17q Loss	0	0	0	0	0	0	0	0	0	0	0	0	0	0	0	0	no alteration
17q Gain	0	0	0	0	0	1	0	0	0	1	0	0	0	0	1	55.56
17p Gain	0	0	0	0	0	0	0	0	0	0	0	0	0	0	0	0	no alteration
18p Loss	0	0	0	0	0	0	0	0	0	0	0	0	0	0	0	0	no alteration
18p Gain	0	0	0	0	0	0	0	0	0	0	0	0	0	0	0	0	no alteration
18q Loss	0	0	0	0	0	0	0	0	0	0	0	0	0	0	0	0	no alteration
18q Gain	0	0	0	0	0	0	0	0	0	0	0	0	0	0	0	0	no alteration
19p Loss	0	0	0	0	0	0	0	0	0	1	0	0	0	0	0	9.67
19q Loss	0	0	0	0	0	0	0	0	0	1	0	0	0	0	1	20.9
19p Gain	0	0	0	0	0	0	0	0	0	0	0	0	0	0	0	0	no alteration
19q Gain	0	0	0	0	0	0	0	0	0	0	0	0	0	0	0	0	no alteration
20p Loss	0	0	0	0	0	0	0	0	0	0	0	0	0	0	0	0	no alteration
20p Gain	0	0	0	0	0	0	0	0	0	0	0	0	0	0	0	0	no alteration
20q Loss	0	0	0	0	0	0	0	0	0	0	0	0	0	0	0	0	no alteration
20q Gain	0	0	0	0	0	0	0	0	0	0	0	0	0	0	0	0	no alteration
21p Loss	0	0	0	0	0	0	0	0	0	0	0	0	0	0	0	0	no alteration
21p Gain	0	0	0	0	0	0	0	0	0	0	0	0	0	0	0	0	no alteration
21q Loss	0	0	0	0	0	0	0	0	0	0	0	0	0	0	0	0	no alteration
21q Gain	0	0	0	0	0	0	0	0	0	0	0	0	0	0	0	0	no alteration
22p Loss	0	0	0	0	0	0	0	0	0	0	0	0	0	0	0	0	no alteration
22p Gain	0	0	0	0	0	0	0	0	0	0	0	0	0	0	0	0	no alteration
22q Loss	0	0	0	0	0	0	0	0	0	0	0	0	0	0	0	0	no alteration
22q Gain	0	0	0	0	0	0	0	0	0	0	0	0	0	0	0	0	no alteration

## Sheet: P11
Number of cells	4550			343	1675		96	87			966	1298		58	27
Percent cells of total	100	48.37	44.3516	7.53846	36.8132	4.02198	2.10989	1.91209	51.63	49.7582	21.2308	28.5275	1.86813	1.27473	0.593407
Percent cells for tree	0	0	0	7.53846	36.8132	0	2.10989	1.91209	0	0	21.2308	28.5275		1.27473	0.593407
	1	1.1	1.1.1	1.1.1.1	1.1.1.2	1.1.2	1.1.2.1	1.1.2.2	1.2	1.2.1	1.2.1.1	1.2.1.2	1.2.2	1.2.2.1	1.2.2.2	Percent alteration
1p Loss	0	0	0	0	0	0	0	0	0	0	0	0	0	0	0	0	no alteration
1q Loss	0	0	0	0	0	0	0	0	0	0	0	0	0	0	0	0	no alteration
1q Gain	0	0	0	0	1	0	0	0	0	1	0	0	0	0	0	86.57
1p Gain	0	0	0	0	0	0	0	0	0	0	0	0	0	0	0	0	no alteration
2p Loss	0	0	0	0	0	0	0	0	0	0	0	0	0	0	0	0	no alteration
2q Loss	0	0	0	0	0	0	0	0	0	0	0	0	0	0	0	0	no alteration
2q Gain	0	0	0	0	0	0	0	0	0	0	0	0	0	0	0	0	no alteration
2p Gain	0	0	0	0	0	0	0	1	0	0	0	0	0	0	0	1.91
3p Loss	0	0	0	0	0	0	0	0	0	0	0	0	0	0	0	0	no alteration
3q Loss	0	0	0	0	0	0	0	0	0	0	0	0	0	0	0	0	no alteration
3p Gain	0	0	0	0	0	0	0	0	0	0	0	0	0	0	0	0	no alteration
3q Gain	0	0	0	0	0	0	0	0	0	0	0	0	0	0	0	0	no alteration
4p Loss	0	0	0	0	0	0	0	0	0	0	0	0	0	0	0	0	no alteration
4p Gain	0	0	0	0	0	0	0	0	0	0	0	0	0	0	0	0	no alteration
4q Loss	0	0	0	0	0	0	0	0	0	0	0	0	0	0	0	0	no alteration
4q Gain	0	0	0	0	0	0	0	0	0	0	0	0	0	0	0	0	no alteration
5p Loss	0	0	0	0	0	0	0	0	0	0	0	0	0	0	0	0	no alteration
5q Loss	0	0	0	0	0	0	0	0	0	0	0	0	0	0	0	0	no alteration
5q Gain	0	0	0	0	0	0	0	0	0	0	1	0	0	0	0	21.23
5p Gain	0	0	0	0	0	0	0	0	0	0	0	0	0	0	0	0	no alteration
6p Loss	0	0	0	0	0	0	0	0	0	0	0	0	0	0	0	0	no alteration
6p Gain	0	0	0	0	0	0	0	0	0	0	0	0	0	0	0	0	no alteration
6q Loss	0	0	0	0	0	0	0	0	0	0	0	0	0	0	0	0	no alteration
6q Gain	0	0	0	0	0	0	0	0	0	0	0	0	0	0	0	0	no alteration
7p Loss	0	0	0	0	0	0	0	0	0	0	0	0	1	0	0	1.87
7q Gain	0	0	0	0	0	0	0	0	0	0	0	0	0	0	0	0	no alteration
7p Gain	0	0	0	0	0	0	0	1	0	0	0	0	0	0	0	1.91
7q Loss	0	0	0	0	0	0	0	0	0	0	0	0	0	0	0	0	no alteration
8p Loss	0	0	0	0	0	0	0	0	0	0	0	0	0	0	0	0	no alteration
8q Loss	0	0	0	0	0	0	0	0	0	0	0	0	0	0	0	0	no alteration
8p Gain	0	0	0	0	0	0	0	0	0	0	0	0	0	0	0	0	no alteration
8q Gain	0	1	0	0	0	0	0	0	0	0	0	0	0	0	0	48.37
9q Loss	0	0	0	0	0	0	0	0	0	0	0	0	0	0	0	0	no alteration
9p Gain	0	0	0	0	0	0	0	0	0	0	0	0	0	0	0	0	no alteration
9p Loss	0	0	0	0	0	0	0	0	0	0	0	0	0	0	0	0	no alteration
9q Gain	0	0	0	0	0	0	0	0	0	0	0	0	0	0	0	0	no alteration
10p Loss	0	0	0	0	0	0	0	0	0	0	0	0	0	0	0	0	no alteration
10p Gain	0	0	0	0	0	0	0	0	0	0	0	0	0	0	0	0	no alteration
10q Loss	0	0	0	0	0	0	0	0	0	0	0	0	0	0	0	0	no alteration
10q Gain	0	0	0	0	0	0	0	0	0	0	0	0	0	0	0	0	no alteration
11p Loss	0	0	0	0	0	0	0	0	0	0	0	0	0	0	0	0	no alteration
11p Gain	0	0	0	0	0	0	0	0	0	0	0	0	0	0	0	0	no alteration
11q Loss	0	0	0	0	0	0	0	0	0	0	0	0	0	0	0	0	no alteration
11q Gain	0	0	0	0	0	0	0	0	0	0	0	0	0	0	0	0	no alteration
12p Loss	0	0	0	0	0	0	0	0	0	0	0	0	0	0	0	0	no alteration
12p Gain	0	0	0	0	0	0	0	0	0	0	0	0	0	0	0	0	no alteration
12q Loss	0	0	0	0	0	0	0	0	0	0	0	0	0	0	0	0	no alteration
12q Gain	0	0	0	0	0	0	1	0	0	0	0	0	0	0	0	2.11
13p Loss	0	0	0	0	0	0	0	0	0	0	0	0	0	0	0	0	no alteration
13p Gain	0	0	0	0	0	0	0	0	0	0	0	0	0	0	0	0	no alteration
13q Loss	0	0	0	0	0	0	0	0	0	0	0	0	0	1	0	1.27
13q Gain	0	0	0	0	0	0	0	0	0	0	0	0	0	0	0	0	no alteration
14p Loss	0	0	0	0	0	0	0	0	0	0	0	0	0	0	0	0	no alteration
14p Gain	0	0	0	0	0	0	0	0	0	0	0	0	0	0	0	0	no alteration
14q Loss	0	0	0	0	0	0	0	0	0	0	0	0	0	0	0	0	no alteration
14q Gain	0	0	0	0	0	0	0	0	0	0	0	0	1	0	0	1.87
15p Loss	0	0	0	0	0	0	0	0	0	0	0	0	0	0	0	0	no alteration
15p Gain	0	0	0	0	0	0	0	0	0	0	0	0	0	0	0	0	no alteration
15q Loss	0	0	0	0	0	0	0	0	0	1	0	0	0	0	0	49.76
15q Gain	0	0	0	0	0	0	0	0	0	0	0	0	0	0	0	0	no alteration
16p Loss	0	0	0	0	0	0	0	0	0	0	0	0	0	0	0	0	no alteration
16p Gain	0	0	0	0	0	0	0	0	0	0	0	0	0	0	0	0	no alteration
16q Loss	0	0	0	0	0	0	0	0	0	0	0	0	0	0	0	0	no alteration
16q Gain	0	0	0	0	0	0	0	0	0	0	0	0	0	0	0	0	no alteration
17p Loss	0	0	0	0	0	0	0	0	0	0	0	0	0	0	0	0	no alteration
17q Loss	0	0	0	0	0	0	0	0	0	0	0	0	0	0	0	0	no alteration
17q Gain	0	0	0	0	1	0	0	0	0	0	1	0	0	0	0	58.04
17p Gain	0	0	0	0	0	0	0	0	0	0	0	0	0	0	0	0	no alteration
18p Loss	0	0	0	0	0	0	0	0	0	0	0	0	0	0	0	0	no alteration
18p Gain	0	0	0	0	0	0	0	0	0	0	0	0	0	0	0	0	no alteration
18q Loss	0	0	0	0	0	0	0	0	0	0	0	0	0	0	0	0	no alteration
18q Gain	0	0	1	0	0	0	0	0	0	0	0	0	0	0	1	44.95
19p Loss	0	0	0	0	0	0	0	0	0	0	0	0	0	0	0	0	no alteration
19q Loss	0	0	0	0	0	0	0	0	0	0	0	0	0	0	0	0	no alteration
19p Gain	0	0	0	0	0	0	0	0	0	0	0	0	0	0	0	0	no alteration
19q Gain	0	0	0	0	0	0	0	0	0	0	0	0	0	0	0	0	no alteration
20p Loss	0	0	0	0	0	0	0	0	0	0	0	0	0	0	0	0	no alteration
20p Gain	0	0	0	0	0	0	0	0	0	0	0	0	0	0	0	0	no alteration
20q Loss	0	0	0	0	0	0	0	0	0	0	0	0	0	0	0	0	no alteration
20q Gain	0	0	0	0	0	0	0	0	0	0	0	0	0	0	0	0	no alteration
21p Loss	0	0	0	0	0	0	0	0	0	0	0	0	0	0	0	0	no alteration
21p Gain	0	0	0	0	0	0	0	0	0	0	0	0	0	0	0	0	no alteration
21q Loss	0	0	0	0	0	0	0	0	0	0	0	0	0	0	0	0	no alteration
21q Gain	0	0	0	0	0	0	0	0	0	0	0	0	0	0	0	0	no alteration
22p Loss	0	0	0	0	0	0	0	0	0	0	0	0	0	0	0	0	no alteration
22p Gain	0	0	0	0	0	0	0	0	0	0	0	0	0	0	0	0	no alteration
22q Loss	0	0	0	0	0	0	0	0	0	0	0	0	0	0	0	0	no alteration
22q Gain	0	0	0	0	0	0	0	1	0	0	0	0	1	0	0	3.78

## Sheet: CNV_Summary
	P7	P9	P6	P2	P10	P12	P11
1p Gain	0.1137	0.1106	0.9351	1	0.4793	0.209	0
1p Loss	0.1098	0.2124	0.0414	0.0685	0	0	0
1q Gain	1	0.5622	0.0279	1	0.5013	0.6228	0.8657
1q Loss	0.1098	0.3278	0.0443	0.1968	0	0.209	0
2p Gain	0.1359	0.3671	0.0273	0.4237	0.0429	0	0.0191
2p Loss	0.0121	0.0336	0.0199	0	0	0	0
2q Gain	0.1137	0.3278	0.0443	0.3687	0.0428	0.7409	0
2q Loss	0.2875	0	0	0.1968	1	0.5503	0
3p Gain	0.0738	0.0733	0	0.2271	0.4338	0.1906	0
3p Loss	0.1398	0.1788	0.0109	0.0304	0.0777	0	0
3q Gain	0.1398	0.2517	0.0109	0	1	0.209	0
3q Loss	0	0	0.0777	0	0.0002	0	0
4p Gain	0	0.0336	0	0	0	0.0784	0
4p Loss	0	0	0	0	0.0429	0	0
4q Gain	0.1137	0.2124	0	0.0304	0	0.0184	0
4q Loss	0	0.0729	0.0777	0	0.1288	0	0
5p Gain	0	0	0	0	0	0	0
5p Loss	0	0	0	0	0	0	0
5q Gain	0.0039	0.2185	0	0	0	0	0.2123
5q Loss	0.9961	0.2881	0.0309	1	0.9139	0	0
6p Gain	0	0	0.0304	0	0.1417	0	0
6p Loss	0.1137	0.3278	0.0443	1	0.1424	0.0184	0
6q Gain	0.1098	0	0.0134	0.2011	0	0.0184	0
6q Loss	0	0	0	0	0.7154	0	0
7p Gain	0	0.4048	0	0	0	0	0.0191
7p Loss	0	0	0.0279	0	0	0	0.0187
7q Gain	0.1398	0.3315	0.1191	0.0304	0.8363	0.7593	0
7q Loss	0	0	0	0	0	0	0
8p Gain	0.0121	0	0	0.8059	0	0.0967	0
8p Loss	0	0	0	0	0.0002	0	0
8q Gain	0.1016	0.3671	0.0787	0.2102	0.8363	0	0.4837
8q Loss	0.1098	0.0336	0.017	0.0304	0.0002	0	0
9p Gain	0.0039	0.2941	0	0.1968	0	0	0
9p Loss	0.7465	0	0	0	0	0	0
9q Gain	0	0.2521	0	0.1968	0.0639	0	0
9q Loss	0.1137	0.3278	0	0.0134	0	0.0184	0
10p Gain	0.0617	0.1788	0.0109	0.3129	0.0429	0.0184	0
10p Loss	0	0	0.0777	0	0	0	0
10q Gain	0.8703	0.2185	0.0309	0	0	0.0184	0
10q Loss	0	0	0	0.2102	0.185	0	0
11p Gain	0.0039	0	0	0.2713	0.0002	0.1122	0
11p Loss	0.1398	0.2521	0.1535	0.0134	0.1211	0	0
11q Gain	0.3492	0.2545	0.9721	0	0.0002	0.5503	0
11q Loss	0.078	0.1882	0.7938	0.0304	0	0	0
12p Gain	0.0976	0.2545	0	0	0.0002	0	0
12p Loss	0.016	0.2521	0	0	0	0	0
12q Gain	0.9699	0.3278	0.9213	0.6178	0.2071	0.791	0.0211
12q Loss	0	0.2521	0.0443	0.0304	0.1204	0.2761	0
13p Gain	0	0	0	0	0	0	0
13p Loss	0	0	0	0	0	0	0
13q Gain	0.1137	0.0336	0.0273	0.0304	0.0002	0.0967	0
13q Loss	0	0.2344	0.0777	0	0.9998	0	0.0127
14p Gain	0	0	0	0	0	0	0
14p Loss	0	0	0	0.0685	0	0	0
14q Gain	0.0039	0	0.0279	0	1	0.2761	0.0187
14q Loss	0.0121	0.3278	0.0109	0.0685	0.1637	0	0
15p Gain	0	0	0	0	0	0	0
15p Loss	0	0	0	0	0.3801	0	0
15q Gain	0.0039	0.0733	0.0139	0	0.2065	0	0
15q Loss	0.1098	0.0397	0	0.0304	0	0.1906	0.4976
16p Gain	0	0	0.0777	0.6601	0	0	0
16p Loss	0.1137	0.2521	0.0279	0.0304	0.0777	0	0
16q Gain	0	0	0.0029	0	0.0002	0	0
16q Loss	0.1137	0.2521	0.017	0	0	0	0
17p Gain	0	0.0336	0	0	0	0	0
17p Loss	0.1137	0.2941	0.0848	0.0304	0.0429	0	0
17q Gain	0.3972	0.844	1	0.5655	0.1635	0.5556	0.5804
17q Loss	0.1137	0.2521	0.0139	0	0.0002	0	0
18p Gain	0	0.1788	0	0	0	0	0
18p Loss	0	0	0	0	0	0	0
18q Gain	0.0039	0.0336	0	0	0.0776	0	0.4495
18q Loss	0	0	0	0	0	0	0
19p Gain	0	0	0	0.055	0.3801	0	0
19p Loss	0.2535	0.3278	0.0443	0.0304	0.0002	0.0967	0
19q Gain	0	0.5559	0.0777	0	0.1635	0	0
19q Loss	0.1398	0.2521	0.0443	0.0304	0.1988	0.209	0
20p Gain	0	0	0.0777	0.0134	0	0	0
20p Loss	0	0	0	0	0	0	0
20q Gain	0	0.5559	0.9072	0.0169	0.1068	0	0
20q Loss	0.1137	0.2521	0	0.0134	0	0	0
21p Gain	0	0	0	0	0	0	0
21p Loss	0	0	0	0	0	0	0
21q Gain	0	0	0	0.0169	0.1069	0	0
21q Loss	0	0	0	0	0	0	0
22p Gain	0	0	0	0	0	0	0
22p Loss	0	0	0	0	0	0	0
22q Gain	0	0.0756	0	0	0.9004	0	0.0378
22q Loss	0.1398	0.2521	0.0279	0.0854	0.0002	0	0
