# Supplementary material for: Clonal evolution and stromal crosstalk drive an invasive epithelial program in bladder cancer
Source: Front Cell Dev Biol. 2026 Jul 13;14:1809774. doi: 10.3389/fcell.2026.1809774 (PMC13402393; doi:10.3389/fcell.2026.1809774)
Supplement: Supplementary file 5 [file DataSheet1.csv]

	P11_GEP1	P11_GEP2	P11_GEP3	P11_GEP4	P11_GEP5	P11_GEP6	P11_GEP7	P11_GEP8	P11_GEP9	P11_GEP10	P11_GEP11	P11_GEP12	P11_GEP13	P11_GEP14	P12_GEP1	P12_GEP2	P12_GEP3	P12_GEP4	P12_GEP5	P12_GEP6	P12_GEP7	P10_GEP1	P10_GEP2	P10_GEP3	P10_GEP4	P10_GEP5	P10_GEP6	P2_GEP1	P2_GEP2	P2_GEP3	P2_GEP4	P2_GEP5	P2_GEP6	P6_GEP1	P6_GEP2	P6_GEP3	P6_GEP4	P6_GEP5	P6_GEP6	P6_GEP7	P6_GEP8	P6_GEP9	P6_GEP10	P6_GEP11	P6_GEP12	P7_GEP1	P7_GEP2	P7_GEP3	P7_GEP4
1	S100P	NR2F1	AL031733.2	IL1RL1	RASL12	DUSP15	AC099331.1	BOC	IL6	MIR26A1	NCF1B	RNY3P11	AL590093.1	LCN1P1	S100A11	MALAT1	UPK2	TOP2A	TPSD1	RPSAP50	AC107909.1	HSPB1	TMSB4X	NEAT1	UBE2C	RBM24	GPR1	SDC1	S100A11	SNCG	CSTB	UBE2C	TRAC	MECOM	RPL28	ANXA2	MRPL21	DHRS2	DDIT4	UBE2C	LCN2	PTGER3	TPSB2	LHX8	TCL6	CADPS2	PTMA	ACER2	CSTB
2	SPINK1	LUM	MIR623	AC021594.1	XPNPEP2	OR51E1	AC011092.2	AL031577.1	LINC00671	NPY6R	RPL5P24	AC007601.2	LINC02782	LINC01538	GSTP1	NEAT1	UPK3A	UBE2C	AC034232.2	AC009268.1	AC100797.1	S100P	CEACAM6	AC027290.3	TOP2A	RGS22	RNU2.37P	CTSD	CHCHD2	MDK	CXCL8	H2AZ1	TRDC	CCSER1	MIF	KRT5	FGF3	SCUBE2	HILPDA	TPX2	CCL22	SLC6A1	CPA3	TPO	LY6H	CCSER1	H2AZ1	RALGAPA2	RARRES1
3	S100A11	LGALS1	AC020658.5	CCL1	ITPKA	SNORD83A	AC099535.2	AC064875.1	C1QTNF9	AC093752.2	AL136090.2	RNU6.87P	TRIM26BP	B3GAT1	TMSB4X	INTS6	UPK1A	TROAP	CMA1	BX004807.1	CKS1BP7	NFKBIA	ALCAM	MALAT1	HMGB2	DYDC2	RPL17P17	ITGB1	S100A8	KRT7	IL1B	CKS1B	NCR1	PDE4D	S100A6	GSTP1	C11orf24	CD74	ERO1A	CDK1	UBD	PDZRN3	TPSD1	ASB18	LILRB5	NAALADL2	H4C3	IQCJ.SCHIP1	FCRLB
4	B2M	BMP5	RN7SL3	ADCYAP1	PKDCC	DEPDC1.AS1	MIPEPP2	AC105420.1	MPP4	AC018695.2	RNA5SP288	LINC00221	AL031722.1	AC006480.1	CD9	DST	MMP7	TPX2	CTSG	AC019185.1	DUX4L37	AQP3	SLPI	HSPH1	TTK	CCDC33	AL137244.1	MUC1	S100A16	CLIC3	C15orf48	CKS2	CD7	ANK3	RPL7A	S100A10	IGHMBP2	UPK3A	CITED2	TUBA1B	IL32	ENSG00000250910	TPSAB1	EDIL3.DT	RCAN2	MAPK10	HSP90AB1	PDE10A	NDRG1
5	PABPC1	TOP2A	ABCD2	IL5RA	EBF2	C19orf81	TCHH	AC018765.1	AC110611.2	RNU6.874P	AC004217.2	MYOCD	AC105275.2	RN7SL302P	RPL15	NKTR	ERP27	CENPF	CPA3	AC097103.1	MIR367	RPS2	STEAP4	MAPK10	CDCA3	CAPSL	RPSAP76	CDH1	SLC25A5	RPL29	HILPDA	PTTG1	NLRC3	TANC2	RPL8	S100A2	KMT5B	HLA.DRB1	SLC2A1	MKI67	C15orf48	CARMN	CDK15	FAM180A	LINC02158	FGF13	RPS26	ENSG00000233928	UCA1
6	S100A6	DCN	CDH17	MS4A2	LINC01615	LINC00924	MYCL.AS1	XCL1	BHMT2	AL022323.1	AL691432.4	GJA6P	KCND3.AS1	SNTG1	FTL	MRNIP	HPGD	KIF15	TPSB2	AL121809.3	SLC9A3P3	CSTB	GNS	KCNQ1OT1	DLGAP5	DRC7	CDC42EP3P1	CLCA2	MGST1	PLAAT3	ANXA1	TUBA1B	GZMB	SDK1	RPL3	PDGFA	LTO1	SPINK1	ADM	HMGB2	SAT1	SOBP	PTENP1.AS	SLC16A2	ENSG00000286364	PBX1	RAN	FCHSD2	GUCA2A
7	TSPAN1	STMN1	P2RY8	CD69	PROB1	LINC02185	RNA5SP297	AC007666.2	CDH5	RN7SL32P	AC025171.5	AL391097.2	AC100784.1	AP000708.1	RPLP1	AKAP9	TMEM97	ASPM	TPSAB1	DDX11L5	AL354796.1	ID1	LLPH	ARID1B	TPX2	TMEM190	AC090578.1	MALAT1	MGST3	RPL32	CCL20	CENPW	C11orf21	MAML3	RPL12	COL17A1	LRP5	GSTM4	NDRG1	H4C3	SOD2	ETV1	SLC18A2	BRINP1	LINC02074	IMMP2L	ATP5MC2	ACOXL	CLIC3
8	MGST1	PDGFRA	SPN	RGS1	NUDT10	FP325331.1	AC023905.1	FAM186A	EBF1	AC243654.1	AC004130.1	MTRNR2L1	RNU6.564P	AL160313.2	PERP	ANKRD20A11P	PIGR	TTK	IL1RL1	AC120036.1	AP000821.2	FOS	MUC20	NKTR	CENPA	C8orf34	POU4F1	PTPRF	DBI	CYP4B1	PLAUR	CDC20	ADAMTS6	DLEU1	RPS12	CALD1	CCND1	ALDH1A2	GAPDH	H2AZ1	CFB	INMT	ENSG00000233968	OLFM1	AKR1B15	DLEU1	HMGB1	XPR1	FAM25A
9	TMSB4X	PDPN	RET	SEMA7A	TSKS	IL6.AS1	AC091057.1	AC062037.1	GNGT2	AC068020.1	FAM151A	AC108471.1	AC091132.4	AC005746.3	RPS14	BPTF	UPK1B	DLGAP5	HPGDS	FO393418.1	H2BP6	GPX2	XBP1	AC003681.1	BIRC5	AMER2	VN1R20P	QSOX1	SUMO1	RPL28	BZW1	CDK1	DPP4	LRMDA	RPLP0	COL4A6	PPP6R3	PTGR1	BHLHE40	TOP2A	SLPI	ADAMTSL2	IL18R1	VSTM5	ENSG00000249849	ZFAND3	SLC25A5	IKZF2	PLAAT3
10	GSTP1	RARRES2	AL160408.3	KLRG1	DCLK3	AC002378.1	AL022724.3	AC007390.2	CLEC14A	AP003170.3	ZBTB20.AS5	CDC42P1	SFRP1	MALAT1	GPX2	PRRC2C	ANXA9	BIRC5	CSF2RB	AC092445.1	SERPINE3	BTG2	EPCAM	SLC20A1	CDKN3	PRRX2	RPL36AP41	NET1	GAPDH	PSCA	TM4SF1	STMN1	XCL2	PARD3	RPL19	SLC38A5	TPCN2	IDH1	HK2	TUBB	S100A12	ENSG00000255191	ENSG00000240521	LINC02691	LINC01800	CD96	MDK	KSR2	HOPX
11	HPGD	C1R	AC087222.1	HPGDS	AC237221.1	AC007952.2	AL161725.1	AC093729.1	VWF	MTCO1P11	AC016590.1	AL136221.1	ITGB1BP2	AL022311.1	RPLP2	MAPK10	CST6	CDK1	GCSAML	AC007066.3	AC242426.1	SFN	SRGAP1	FTX	PTTG1	VWA3B	VCAM1	P4HB	HINT1	SPCS1	CTSL	HMGB1	TRBV7.6	PLCB1	RPS4X	FLNA	FAT3	ACADSB	VEGFA	STMN1	CSTB	FOXC2	KIT	TDRD9	SNCA	TANC2	WASH6P	ARHGAP15	TGFB1
12	RPL15	KIF11	CHODL.AS1	CPA3	COL1A1	CHRDL1	SKAP1.AS1	FLT1	IL27RA	AL021707.1	AP001350.2	RASL11B	AC064799.1	AC102945.2	MYL12B	ARID1B	MAL	KIF2C	SRGN	AC114401.1	LEMD1	SH3BGRL3	CEACAM5	NFIA	HMMR	CERKL	AC005915.1	MME	S100A14	BRK1	PI3	ARL6IP1	TYROBP	EXOC6B	RPS3	BCAM	TESMIN	UPK1A	PFKFB3	CCNA2	S100A8	GJC1	IL1RL1	TRAV24	TSPEAR	AHR	PEBP1	MIR100HG	HSPB8
13	UQCRQ	A2M	JAML	TPSAB1	COL1A2	AC092059.1	AL138752.1	MEGF11	SPARCL1	AC006160.1	TRAF1	KDR	AC011726.1	MIR648	TXN	KCNQ1OT1	PSCA	CENPE	KIT	AC007599.1	AL034399.2	FABP5	CALM2	SLC5A3	KPNA2	AC089999.1	NOTO	CD46	S100A6	CXCL17	IL1A	KPNA2	TRAV3	LRBA	RPL18	PDLIM1	CPT1A	HLA.DRA	BNIP3L	CENPF	WFDC2	MYOCD	MAOB	TMEM132E	ENSG00000275091	CBLB	SUMO2	CCSER1	GPX3
14	NDUFA4	EDNRB	MARK2P9	RGS13	PRRX1	CCL19	AC127002.2	RAMP2	S1PR1	AC125611.1	ANXA6	AC127070.1	SOHLH2	AP002453.1	RPL31	POLG2	SPTSSB	KIF20A	RHOJ	MIR3189	AL161729.4	KRT19	AGR2	PSME4	NUF2	AL445985.1	MIR572	PSAP	YWHAB	KRT19	KRT17	CENPA	APOC1	PTPRM	RPL32	ACKR3	ENSG00000286369	HPGD	GPRC5A	CKS1B	PDZK1IP1	CDH6	MITF	OPCML	ENSG00000259124	PLEKHA5	MARCKSL1	PPARG	VEGFA
15	GPX2	CDKN3	MRC1	RHEX	LINC01152	AVPR1A	AC087343.1	ZNF550	TIGD5	MEG8	AC127024.5	AL356512.1	AL078599.3	ATAD3A	RPL27A	POLR2A	SNCG	TNFAIP8L1	RGS13	LRRC37A	AC023632.2	KRT7	CXCL17	SFPQ	KIF2C	SPATA17.AS1	RNU6.669P	GLG1	RPLP0	CAPG	UBC	CDKN3	ICOS	LPP	RPL29	MMP2	MYEOV	HLA.DRB5	INSIG2	FAM83D	EBI3	SGIP1	LINC02752	SLC14A2.AS1	PEAR1	PPM1L	STMN1	PTPRM	NDUFA4L2
16	LY6D	FENDRR	ATP8B4	MAOB	OLFML2B	CCL8	BTBD10P2	AC010997.3	MAP1B	MTCO2P11	RDH5	AL445435.1	AC008850.2	FAM53C	RPS27	LRRFIP1	SNX31	SH2D1A	CDK15	AP001273.1	RPS27P1	RPS19	CLDN3	CCNL1	CDCA8	TMEFF1	IRS3P	BHLHE40	EEF1B2	PEBP1	SLPI	CDCA3	HCST	IMMP2L	RPS18	TRAM1	TCN1	LGALS3	ERRFI1	PTTG1	FTH1	ENSG00000257258	ENSG00000269072	ELOVL2	LCE1C	EXOC4	PRDX1	SLC20A1	RPS6
17	RPS13	VIM	CSPG5	GFI1B	COL3A1	FHL5	AC007790.1	AC010531.3	ZNF385D	CRYGS	AL603756.1	AC106791.3	ABHD12B	AC002558.3	RPL7	SECISBP2	SLPI	LILRP1	MS4A2	AL451137.2	TDO2	CLDN4	IGF2BP2	TSC22D2	CENPF	CCDC13	MUC6	EHF	RPL10	TMA7	CRCT1	UBE2S	APOE	ENSG00000259345	RPL13	PLTP	HSPA1A	ANKFN1	BTG1	CDCA3	SAA2	NPR3	P2RX1	IL1RAPL1	ENSG00000286472	RABGAP1L	ATP5MC3	ABCA13	CAMK2N1
18	HSPA1A	C1S	ARID3A	GIMAP1	ISLR	CCL2	MIR548F2	AL589863.2	KIF21B	EVX1	AC005046.2	LUZP2	RDH5	AL021155.5	SELENOW	AC027290.3	KRT18	CHRM3.AS2	LINC02068	AP000553.8	ABHD1	AKR1C2	CDKN2A	AL353759.1	CDC20	AC112694.1	AC008481.1	PROM2	ALOX5AP	CD9	PRSS8	H2AZ2	NKG7	ZFPM2.AS1	RPL11	CAV1	HSPA1B	TMEM97	ENO2	KIF23	B2M	ADAMTS9.AS2	CTTNBP2	ANO4	OCM	THRB	GAPDH	UBE2E2	SLC1A6
19	FTL	ANLN	ZNF366	ZNF695	BGN	C1QTNF1	AP001207.2	F8A1	COL4A2	RN7SL233P	AC008734.2	LINC00894	AC004832.5	SH2B3	RPS13	SFPQ	UPK3B	AC025176.1	CD69	AC114812.4	AC023632.5	DAPL1	HEPACAM2	AC010168.2	H2AZ1	RN7SL697P	AC104837.2	NEAT1	FAU	CLDN4	SPRR2D	SGO2	HDAC9	FHIT	RPS6	IGFBP7	HSP90AB1	UPK1B	GDF15	UBE2S	S100A9	FMOD	GRAP2	ENSG00000260086	TRAV18	NEK7	ADIRF	BCKDHB	PSORS1C2
20	LGALS3	TTK	AC027279.3	SCD5	FN1	BGN	RNA5SP213	RPS15AP6	GIMAP7	SNORA26	ATF5	ZNF233	FRG1.DT	CASC3	ACTG1	MTO1	DHRS2	AC005833.2	RGS1	CLN6	AP000248.1	LY6D	MESP1	RNU6.212P	CDK1	AL133331.1	AC027176.2	NECTIN4	SPRR3	HLA.B	FCRLB	HMGB2	PTPRCAP	INPP4B	RPL30	ACTB	HSPA8	ASAH1	PPP1R15A	BIRC5	HLA.B	RERG	SLC8A3	MMP16	CYP4F2	MECOM	RPL41	NEAT1	SLC6A8
21	KRT19	TPX2	GPRIN3	SRGN	PDGFRB	TDO2	LINC02018	SCAT2	MCTP1	AC026202.2	SOX21.AS1	MSTO1	CCDC169	SLC35G1	BTF3	PATJ	AKAP12	AC132807.2	GHRH	HNRNPA1P62	RN7SL648P	HMGCS2	TNFRSF19	LCORL	NDC80	AC069368.2	AC010422.2	APP	ATP5F1C	PRDX1	S100A12	TUBA1C	NCR3	MCC	RPS7	APP	ENSG00000260808	DCDC2	P4HA1	CKS2	SAA1	PTPRG	VIM	RTN4RL1	ENSG00000253768	SEMA3D	MGST3	ANO6	ALDOA
22	CSTB	CLIC4	MCOLN2	HECW2.AS1	PALM	HIGD1B	NIPSNAP3B	HTR1DP1	LOX	NAALADL2.AS3	IRAK1BP1	AL138499.1	B2M	ZNF85	ARPC2	HNRNPH1	IDH1	AC092617.1	AC093720.1	AC069029.1	AL109761.1	GADD45A	AGR3	DLG1	BUB1	FAM92B	RNVU1.25	MDM2	RPLP1	RPL14	CNFN	NUF2	CAMK4	SEMA5A	RPS15A	WNT10A	HNRNPF	RAB27B	C4orf3	CDCA8	IGFBP3	PCDHGB6	TIE1	ENSG00000240240	LINC00562	GPR39	CFL1	TOX3	IGFL2.AS1
23	CD9	EMP3	SLC28A3	GTSF1	MSC	RGS5	IGKC	MIA	LYVE1	ZCCHC3	CT70	PSMC1	C7	AC099344.3	COX7C	SNHG14	GDPD3	SPINK2	SIGLEC17P	AP001885.1	BCL2L1.AS1	S100A2	APOD	TET2.AS1	CCNB2	C9orf135	AC008481.2	VEGFA	SUMO2	COX6A1	UPP1	MAD2L1	CD3E	THRB	RPL26	PTPRQ	HNRNPA2B1	PSCA	SQSTM1	ANLN	SH3BGRL3	TWIST1	STXBP6	ADGRD1	ENSG00000270117	ASPH	TMSB10	UGGT2	RNASET2
24	RPS6	ECM1	KIF9.AS1	ARHGAP15	COL6A3	CCL26	REPS2	ABCA10	ITM2A	RN7SKP69	AC026748.1	TRPA1	RPL15	NEAT1	ACTB	ZNF292	AC110619.1	TRDJ1	UTS2	LARS2.AS1	AC016027.3	KRT8	GDF15	AC092868.3	CCNB1	ZBBX	AC093677.1	PRKDC	MYL12B	OAS1	S100A8	CCNB1	TNFRSF4	UGGT2	EEF1A1	PMEPA1	UQCR10	GSTM1	DUSP5	KPNA2	PSTPIP2	GLRB	HDC	ENSG00000234147	ENSG00000285987	PLCB1	CYB5A	PTPRR	LDHA
25	CYB5A	TMEM176B	AC007556.1	CCL3	ZP1	OLFML2B	MOGAT2	RAB11B.AS1	DNM3OS	AC072061.1	CHTF18	FAAH	S100A11	CCDC18	B2M	FUS	S100P	TRDC	STAP1	AL445669.2	AL390755.1	IER2	MACC1	AL139317.1	ASPM	TPPP3	DKKL1	IGF2R	IDH1	UQCRH	CITED2	TOP2A	CD8B	FRY	RPS23	TMSB10	HINT1	CXCL17	ANKRD37	MAD2L1	ASS1	RGS11	MS4A2	NTRK3	ENSG00000223475	ITGB8	H3.3A	MALAT1	KRT20
26	ARPC3	PTN	AC020893.1	MSRB3	POSTN	PIMREG	KLHDC10	RN7SL329P	BCDIN3D.AS1	AP001266.2	AC009309.2	ZNF772	VWA5B1	AC105020.6	S100A6	GOLGB1	HSPD1P6	GNLY	MAOB	CCDC7	MED28P1	RPL3	SLC12A2	GOLGA8A	CKAP2L	C1orf158	AC004923.4	ADAM10	CSTA	KRT23	SPRR2A	TUBB	VIM	SLIT3	FXYD3	CFH	ATP5F1B	ADTRP	UCA1	TUBB4B	FCGBP	ENSG00000286618	TAL1	IGF1	PBX1.AS1	BCAS3	TUBA1B	SNAP91	SLC2A1
27	ARPC2	H2AZ1	LINC02223	SIGLEC14	BNC2	HEPH	RABEP2	OPA1.AS1	FGD5	FBXO15	CEP72	WIPF2	VASP	AC025180.1	CSTB	SLC5A3	SCUBE2	AL049737.1	NCAPH	NRIR	CYP2D7	CDKN1A	CYP2F1	HNRNPU	CCNA2	WDR86.AS1	AC127455.1	B4GALT1	PSMA7	RPL30	SPRR1B	HMGN2	CD52	PRKCE	RPL10	CLCA2	PPIB	HOPX	MKNK2	CDCA2	IQCD	CACNA1H	HPGDS	LAMC3	ENSG00000272808	SYT1	TMEM258	THSD7A	FTL
28	EIF1	ACTG2	AC246817.1	ITGA4	COL5A1	THY1	ZNF442	SMC5.AS1	PECAM1	FAM222B	ASMTL.AS1	ZEB2	RPS14	AL445222.2	RPL18	PAX8.AS1	VGLL1	AC104078.1	SAMSN1	CALM2P2	AC005153.1	PHLDA2	ARF1	ASPN	CENPE	TUBA4B	AC245884.8	ITGA3	COA3	RPS28	ERO1A	CCNB2	TRGV5	ZFAND3	KRT7	COL4A5	SYPL1	PIGR	UBA6	CDC20	ITGB8	AEBP1	SAMSN1	MYO7B	C8G	RMST	RPLP0	LRMDA	CLDN4
29	MYL12B	MKI67	PTPN7	CCL4	COL12A1	CD79B	PDIA5	DDX51	KLHL6	P2RY13	ZNF646	EEF1A1P5	RPLP1	AC080097.2	RPL9	GGCX	FMO9P	KLRD1	GRAP2	AL442071.2	MTCO2P27	JUNB	JTB	PTK2	KIF23	AGBL4	ZFR2	CD44	OAZ1	B2M	LDHA	TUBB4B	FCER1G	DAB1	RPL15	SFN	GSTP1	ELF3	KDM3A	PLK1	DUOXA2	FHL1	ENSG00000232310	ENSG00000265752	MS4A5	NFIA	COX4I1	NCOA2	AKR1B1
30	AGR2	CDK1	RNASEH2B.AS1	TRPV2	PTPRN	PTGER1	ZDHHC18	MT1X	ESAM	GRAMD4	SGMS1	MAPKBP1	AL135905.2	PTPN2P2	FABP5	SMG1	AL158206.1	LINC01841	SLC2A3	AC024560.4	AC092821.4	FAM162A	UQCRFS1	KMT2C	BUB1B	CFAP73	AP003721.1	FN1	SKP1	HOPX	S100A9	JPT1	LTB	NCKAP5	PPDPF	MYL9	MAL2	HLA.DPA1	MXI1	CEP55	BATF3	APOC4.APOC2	ENSG00000283913	DIPK2B	CCDC170	ZBTB20	ANAPC11	SKAP1	GDF15
31	RPLP0	F2R	OR2AT4	MPP1	TIMP1	GUCY1B1	CKLF	ZYX	TMEM88	AC027601.1	AC004980.1	TXNRD2	FTL	SCT	CD63	RBM25	DAB2	DEPDC1B	BTK	AC084809.1	AC004882.1	CAPNS2	ITGB8	AC104695.4	ARL6IP1	C6orf118	AC004975.2	DSG2	PSMA6	RPS18	RARRES1	CALM2	SLFN12L	MSI2	RPL27	PLLP	ALYREF	HSD17B6	TMSB10	CCNB1	MUC1	EBF1	CAVIN2	SCUBE1	WNK3	ENSG00000229642	PPIB	NCOA1	LYPD3
32	RPS26	ACSS3	AC092720.3	RAB42	FMOD	AC026787.1	COA6.AS1	ARHGEF1	SYT11	AP000897.1	C1QTNF7.AS1	TGFB3	RPS13	EMX2	RPL5	FTX	CAPG	KLRB1	AC006116.2	AC016542.3	AC010226.1	CLCA4	LCN2	PCDHA4	ANLN	C20orf85	Z93242.1	DSP	CST3	PLAAT4	C4orf3	TPX2	ENSG00000167912	DGKH	RPS14	KITLG	FSCN1	ALOX5	ZFAS1	GTSE1	CD24	TPSG1	AMHR2	KRTAP5.AS1	FGF4	PTPRK	UFC1	TMTC2	LPCAT1
33	RPS14	UBE2C	CDKN2A.DT	AC114271.1	PEAR1	TMSB15A	AC068580.4	AC105137.2	AP001442.1	C1orf109	AC100800.1	CEP104	AC005785.2	AC104506.1	RPS28	BRD2	PTGR1	XCL2	ALDH1A1	RNU6.107P	MIR302D	ID3	TMEM14B	DGKH	CENPW	FAM216B	AC078874.1	GRHL1	TALDO1	LGALS3	IL36G	H4C3	C1QA	RERE	ALDOA	CAV2	TKT	HMGCS2	FAM13A	CCNB2	MUC20	GRM8	SIGLEC6	ENSG00000286515	LIF.AS2	ENSG00000288546	H3.3B	ABCD3	CRH
34	TXN	RBP1	AC011773.2	ERG	VCAN	GPC3	DNAJC27.AS1	NOCT	IFI27	ZSCAN23	LURAP1L	AC016405.1	GSTP1	AC091544.2	EIF1	DGKH	FXYD4	MKI67	AC104076.1	BMS1P14	DPPA5P4	SLC25A5	FAM114A1	SNHG14	MKI67	WDR63	RPL19P14	RRBP1	S100A10	UPK3A	ERRFI1	RRM2	TRGV3	NAALADL2	ADIRF	LTBP2	DAD1	CTSE	GJB2	ASPM	ALDH1A3	COL1A2	CADPS	MEG8	ENSG00000261804	GMDS	BCAP31	EPS8	TACSTD2
35	HSPB1	LINC01081	LINC01150	TESPA1	COL5A2	CLSTN2	AL121672.2	SNORD104	ELMO1	ATP23	PGAM5	AURKA	RPS26	AC106882.1	ITM2B	DARS2	CCL15	GFI1	AC138649.1	FAM166A	LINC01977	KRT18	LY6E	AKAP9	NEK2	CCDC65	AC090469.2	GPNMB	KRT18	S100P	F3	BIRC5	LINC02195	FTX	RPLP1	PALLD	EEF1D	S100A9	SNHG7	KIF4A	HLA.DQA1	DACH1	VWC2	PRELP	ENSG00000258454	SDK1	RPL19	FBN2	CLDN3
36	FABP4	NUF2	ELMO1	GPR65	CALD1	MT2P1	NDUFAF7	DIS3L	CCNA2	SLC41A1	H3C11	AL591895.1	FAM181B	AL157829.1	PPIA	CHD2	SPINK1	CEP55	SPC25	SPNS1	AC092902.4	AKR1C3	MUC15	AC021078.1	CKS1B	LINC01765	AC007036.5	CPD	NDUFA4	FXYD3	TREM1	LSM5	LINC00861	ZBTB7C	RPS8	ITGA6	PKM	B2M	SOX4	PRC1	AKR1B1	LINC00989	BNC2	ENSG00000229425	ENSG00000251391	UTY	COX7A2	NHSL1	NECTIN4
37	SERF2	TMEM100	STARD9	NKG7	FLRT2	PI15	RHPN2	H4C10P	HLA.DQB1	ULBP2	SLC11A2	SEMA4A	CC2D1B	GTF2IP20	H3.3B	GOLGA4	CXCL17	KIF11	IL5RA	RPL21P65	AC097658.4	ARPC2	XPOT	THRB.IT1	ECT2	ANGPTL5	AC004706.1	MMP14	TUBB2A	RALBP1	TMEM45A	CENPF	TNFRSF18	TMEM117	RPL14	PYGL	SST	QPRT	ZNF292	NDC80	SLC7A2	PDGFRB	CACNA2D1	PGBD5	LINC02828	GRIP1	DBI	ARHGAP32	SQSTM1
38	RTN4	PTTG1	PLCB2	LCP1	AGT	TGFB1I1	MEX3C	HNRNPA1P48	HLA.DRB1	OGFR	KIAA1211L	PPAT	RNASEH1.AS1	BIRC6.AS1	UQCRH	AL021155.5	ASAH1	GTSF1	FAM72D	URB2	EIF5AP2	HES1	FUT6	TLK2P2	MAD2L1	ADGB	FNDC4	SDC4	SH3BGRL3	ADIRF	S100A7	BTG3	TRBV20.1	GRIP1	RPS27A	CDH3	SFPQ	IL1R1	PGK1	CDKN3	HLA.DRB1	MGP	ALOX5AP	FOXP2	ENSG00000251095	LINC02476	ALYREF	LINC01505	PHLDA2
39	RPL21	POSTN	AC025430.1	ERCC6L	LOXL2	CAV1	DXO	CA5BP1	HTRA1	GABRA3	AC010973.1	SIK3	RPS6	RASSF8.AS1	RPS16	MTATP6P1	METTL7B	KLRC1	VDAC1P1	ESRRG	AL133477.3	HSPA5	TMED2	MUC20.OT1	GTSE1	ERICH3	AL590822.2	STAT3	MPC2	RPL18A	GPRC5A	PTMA	VCAM1	MAPK10	RPS28	CALML3	XRCC6	PLS1	SERPINE1	HMGN2	SLC15A1	CCDC154	ZEB2	LINC02884	ENSG00000277453	MAGI1	COX6A1	TANC2	TMEM91
40	RPLP1	DLGAP5	AGAP2	AL355881.2	DPYSL2	DCLK1	MINCR	PCDH10	KLF2	RAB5C	AL591848.4	AP4B1	TMSB4X	AP002807.1	RPL39	ABHD5	QPRT	NCAM1	LINC02749	AL157834.2	AL035405.1	RPL29	RPS27	MECOM.AS1	H4C3	C1orf194	AC025162.2	HUWE1	TMEM59	IFITM3	ANGPTL4	CENPN	PTPN7	PTK2	RPL17	THBS1	SRSF7	ASCC2	EIF1	CENPW	KRT23	ENSG00000259580	ITGAX	LINC01163	ENSG00000261790	KIAA1217	COX8A	FAM214A	RALBP1
41	GDF15	TUBB	FKBP5	TNFAIP3	SPARC	AC025176.1	AC000065.1	LIFR	COL15A1	MAD2L2	ABHD17A	NPEPL1	RPL21	HTRA1	RPLP0	ARGLU1	PEBP1	DEPDC1	CCL13	OSGIN1	BARD1	HSP90AB1	TMED3	AC018797.3	KIF20A	MORN5	MPIG6B	TMEM30A	CCNI	GSTP1	NDRG1	H2BC11	TRAV13.2	OXR1	RPL41	DEFB1	HSPD1	CST3	LGALS1	H1.5	RHCG	NR2F1	KCNIP1	SGCD	ENSG00000284948	COP1	NME2	ENSG00000287460	SMIM5
42	PSMA7	HMMR	HIP1	PALD1	COL6A1	REM1	AL355472.3	AC009230.1	CAVIN1	INCENP	LINC01534	MGAT4B	SIDT1.AS1	LINC00653	RPL35A	RNF213	ARHGDIB	NUF2	MYB	LINC00426	RRP7BP	MYC	SSR4	HSP90AA1	TK1	C11orf88	AL133390.1	MACF1	PRDX6	APOD	EGLN3	MKI67	ITM2A	RALGAPA2	SNCG	IGFBP2	PSMB6	SNCG	CSTB	DLGAP5	CXCL6	PCDHB9	VWA5A	ENSG00000287508	C6orf58	SPIDR	RPS3	MAN1C1	UPK2
43	RPLP2	MAD2L1	RNVU1.25	AC104653.1	SPON2	CBLN1	AC097382.3	CCL5	SKA3	RNF217	BCDIN3D	Z83843.1	RPS27	AL353748.2	RPL34	BAZ2B	PVALB	LGALS1	SLC43A3	PCSK6	AL353732.2	LDHB	PROM1	AL442071.2	DEPDC1	ENKUR	AC138627.1	ZFP36L2	NDUFAB1	COX6B1	MT1X	LSM3	CCR6	TOX3	RPL6	C16orf74	KRT18	PEBP1	SAMD4A	HMMR	HLA.A	COL3A1	FCER1A	FILNC1	FAM153A	MAML3	RPS18	NLK	NXPH4
44	HSP90AB1	ITGA8	WDFY4	LINC02207	FBN1	NGF	GCC1	CYP4F23P	AC090004.2	AL133227.1	CACNB2	SETD3	PPIA	AC005037.2	RPS24	THUMPD3.AS1	CYB5A	CCNB1	MCM10	AC093865.1	SNORA7B	MDH2	TSPAN1	IFRD1	SGO1	C5orf49	LINC00683	CLSTN3	RAB5IF	ISG15	ALDOA	CKAP2L	CD79B	SMYD3	KRT19	ISYNA1	CCT6A	RALGAPA2	PRDM1	KIFC1	CD74	ENSG00000251652	ENSG00000225936	ENSG00000286891	ENSG00000231704	MSI2	TAGLN2	TBC1D1	PIM1
45	RPS2	BIRC5	RAB6D	LEF1	P3H3	COX4I2	SCARF1	CAPN5	HPRT1	AL358472.1	CDK19	PAPSS2	PSMD3	FOXN4	LAPTM4A	IFRD1	TMEM147	BUB1	AL391832.3	AC009902.2	AC005006.1	CSTA	TBK1	AL353583.1	FAM83D	LRRIQ1	AC020978.7	LAMP1	TAGLN2	CD74	WFDC5	SLC25A5	ITK	MARK1	NACA	KRT17	SF3B4	FRMPD4	SOWAHC	KIF11	ENSG00000259354	COL15A1	FCER1G	MIR646HG	NPC1	MAP4K3	PPP1R14B	FAR2	MGAT1
46	CST3	TRPA1	BNIP3P5	TNF	TRABD2B	CARMN	AC018521.5	KLF7	NEK3	AC091181.1	ASH1L.AS1	SETDB2	NDUFA4	AL356057.1	NDUFA4	BOD1L1	VSIG2	NDC80	TNFRSF9	AC015563.2	AC021037.1	PFN1	SEC13	HECTD4	KIF15	EFCAB12	AL663074.1	TBX3	RPL19	RPL19	BNIP3L	CDCA8	IFITM2	EXOC4	RPS3A	MARVELD1	H3.3B	CYB5A	SLC6A8	KIF2C	BPGM	PRKG1	SIGLEC8	OSBPL6	ZNF157	SLC8A1	NDUFA4	BRAF	FHL2
47	CDC42	CENPF	ITGAX	FCER1G	CPXM1	FGF10	TRIM25	AL118516.1	AC011921.1	SMG8	SLC38A7	IRF7	RPLP2	MRRFP1	RPL21	DDX17	MUC15	ANLN	CNRIP1	AC107952.2	AP001525.1	RPL8	RAB3IP	DDX17	TMPO	TTC29	MXD3	GALNT1	ATP6V0E1	UPK1B	ANKRD37	PLK1	MAP4K1	EFNA5	RPS5	LPCAT2	HSPB1	GABBR2	UPP1	RRM2	CXCL8	ENSG00000286020	CRLF2	C9orf92	ENSG00000286277	LRBA	LDHB	NT5C2	TH
48	RPL7	CKAP2L	LIMS1.AS1	KIT	CDH11	SPARC	PICK1	SLC15A4	MELK	PPP4R1L	ZBTB5	TCIRG1	SPINK1	MUC21	ANXA10	ANKRD11	ZNF209P	HMMR	RHOH	RHOBTB1	AL590093.1	BEX3	CCT2	BIRC6	KNL1	PIFO	DLL4	HIF1A	RPL5	TACSTD2	PGK1	NDC80	MT1G	PLEKHA5	RPL24	SPOCK3	SRP9	YWHAB	MXD1	BUB1	PPP1R14D	GJA3	COL13A1	ZNF511.PRAP1	HSD11B1.AS1	TMTC2	MRPL14	ATP11B	RHOF
49	SELENOW	OLFML3	RFTN1	H3C2	CHN1	COL4A1	FKBP5	MSN	H1.3	AL354793.1	PIDD1	RPL36A	GPX2	LYZL1	RPL19	AHNAK	AL109809.4	SELL	SHCBP1	GOLGA8N	MIR320E	KLF6	ANXA3	RNU6.903P	PBK	FAM166B	CAND2	SEPTIN9	PSMB1	RPL15	GAPDH	TYMS	C1QC	ZBTB20	RPL34	SDK2	FDFT1	PLCE1	ACTG1	H1.4	PGLYRP4	HDAC9	TNIK	ASMT	ENSG00000259407	FRY	CD63	TMEM117	FXYD1
50	BTF3	EFEMP2	POU2F2	CD84	MMP2	CCL21	ATG5	HRH1	CUBN	SPATA17	NRGN	SEPHS1	CDC42	RPL23AP48	RPS2	CYP3A5	ACER2	HMGB2	LCP1	AP003717.4	ARHGEF33	ATF3	TFF3	MACF1	RAD21	TEKT1	ILK	KLF6	RPS12	RPL18	DEPP1	DEPDC1	MT1H	NF1	RPL5	PERP	HNRNPL	BCAS1	PGF	CENPA	TMSB4X	ENSG00000271945	ZNF521	SLC35F3	DSG1.AS1	KALRN	TALDO1	TENM4	JUND
51	TMBIM6	OLFM1	AC109583.3	TPSB2	COL15A1	IFITM2	MVK	C1orf198	MYLK.AS1	AC104237.3	CCDC84	RFWD3	SAMD10	ZNF639	SLC25A5	ZNF638	BST1	CTSW	CLEC4O	AC068580.4	AC018695.6	PMAIP1	MUC1	SEZ6	SPC25	FAM183A	AC092801.1	VMP1	GABARAP	IFITM1	IL1RN	GGH	ZAP70	TRERF1	TSPO	SPATS2L	SLC2A4RG	SERPINA1	NEAT1	AURKA	HLA.DRA	GCNT2	CTSG	ZAN	TSACC	ARID1B	HMGN2	FAF1	MIF
52	NFKBIA	PAMR1	ANKRD36C	KIF18B	ERICH2	TPPP3	PLLP	AC002429.2	LIFR	LINC01116	PSPHP1	CLEC16A	PABPC1	HECTD2	RPL10	MACF1	IL1RN	HEMGN	PALM2AKAP2	NDST1	H2AC4	CD9	KDELR2	FUS	KIF14	MAP3K19	AC034111.1	SLC20A1	MTCH2	HLA.C	GDF15	CCNA2	PTPRC	BCAS3	GAPDH	PRNP	PSMD8	CISD3	NPEPPS	CENPE	ZG16B	RANBP17	FAM135B	OPRM1	ENSG00000279851	TBC1D5	COX7C	LINC00278	FXYD3
53	UPK1B	TMSB15A	AVEN	ITGAM	LINC00632	CPXM1	MCOLN1	ZFAT	FANCD2	NUTM2A.AS1	HELLPAR	DDX31	S100A6	ZBTB7B	PSMA7	FAT1	HAPLN2	CCL5	VIM	KLHL29	LINC00899	H2AJ	RARRES1	AC091965.5	TROAP	ROPN1L	GAPDHP44	TNFAIP3	RPS3A	CYB5A	TPI1	SMC4	LILRB5	PSD3	RPS15	FABP4	PSMB1	HLA.DPB1	PFKFB4	UBE2T	PIGR	VCAM1	PIK3R6	NFASC	ENSG00000266111	ENSG00000250546	NDUFB11	SAMD12	SH3BGRL3
54	SLC25A5	GGT5	AP003117.1	DSCC1	FYN	ADAMTS5	PIP4K2A	LZTS3	IL15	SOWAHB	SLC4A1AP	FUT9	LGALS3	TCAF2	ARPC3	NUFIP2	ANXA3	CDKN3	HGF	TUBGCP5	ECI2.DT	ANXA10	RPS16	HNRNPH1	AURKA	MS4A8	Z82244.1	A2ML1	RPS7	RPL7A	GJB2	TROAP	HPGDS	LARGE1	RPL23A	RHOC	BSG	CD96	ZFP36L1	AURKB	LINC02532	SCUBE1	CD33	ADAMTS2	CFAP221	ETV6	TUBB	TCF12	TXNIP
55	ITM2C	COL6A3	GNAO1	NEIL3	GPC4	EGFLAM	HSD17B7P2	SMURF2	IQGAP3	SNAPC2	SEC24A	CLUHP3	AC127070.4	ANKRD20A4	PFN1	RPS26P43	DHCR24	CDCA2	ALOX5AP	NANP	MDS2	ATP5MC3	ERP29	BPTF	AURKB	C9orf24	JAZF1	TNFAIP2	PRDX4	MFAP2	IL1R2	TMEM106C	SIT1	PATJ	RPL18A	ITGB4	NUDT4	ANXA9	KLHL24	KIF14	APOBEC3A	GRID1	ST8SIA6	ENSG00000253690	DNAH3	LINC00278	S100A11	RERE	AGPAT2
56	RPS27A	PCLAF	AC106873.1	STAM.AS1	CTHRC1	MYL9	ZNF483	RPS27AP12	AC009126.1	MTF1	AC093484.4	CDC16	GDF11	PLB1	AGR2	KIAA1109	ASCC2	KIFC1	CIT	AL136982.5	SLC26A5	IER3	VAMP8	DNAJA4	KIF11	CCDC173	INSL6	ARGLU1	ATRAID	FTH1	SEC61G	HINT1	C1QB	ZMYND8	COX4I1	ANXA5	IGFBP4	XBP1	FTH1	RACGAP1	PRSS22	APOA1.AS	SLC4A8	IGDCC4	ENSG00000262094	WDR70	NDUFB2	PDSS2	YPEL3
57	COX7C	PCDH18	AC097381.1	EIF5A2	PAQR5	CALD1	DPP3	AL513166.1	BTBD1	ZNF641	IKBKE	ZNF528	RPLP0	DAPK1	RPL37	CLIP1	LEAP2	BUB1B	ZEB2	SLC25A5.AS1	AL139260.1	TACSTD2	S100A4	ATP2A2	NCAPG	C11orf97	SNORD19C	PRRC2C	HSPB1	KRT18	EIF1	RAD51AP1	FGFBP2	SAMD12	RPL35A	KRT13	KRT8	ERP27	ENO1	TMPO	TNFRSF4	SULF1	CMA1	SCD5	MPIG6B	LINC01876	CHCHD2	EPB41	SDC1
58	COX7A2	MFAP4	KIF14	TNFRSF9	PCDH18	FOXS1	THAP3	DNAH7	SYNPO	ELF3.AS1	AC090409.1	PIP4K2C	S100P	AC007919.1	RPS26	BDP1	BCAS1	NEK2	RAD21.AS1	TRPS1	AC023389.2	TSC22D1	CALU	SMG1	RACGAP1	ZMYND10	AC083805.1	JUP	PPIC	C19orf33	CXCL1	RAN	RBM38	HS3ST5	TPI1	CD99	CCT3	LGMN	FNDC3B	DEPDC1	IL1B	PCDHGB5	LCN15	KIRREL3	ENSG00000236601	TBL1XR1	CKS1B	EXOC4	BTG1
59	UQCR10	FGFR1	ENTPD1	ITK	THY1	LHFPL6	PLCG1.AS1	HGSNAT	SRGN	SNORD99	C21orf62.AS1	ZKSCAN5	ZFAND4	ANKRD20A11P	PTMA	FER1L4	CNTNAP5	KLRC3	EXO1	AARSD1	KLK11	PLCG2	SLC35B3	AL133485.2	ARHGAP11A	AL121956.6	AC017015.2	PLEC	ABRACL	TNFSF10	RAC1	KIF22	CXCL13	RAD51B	RPS9	SERPINB5	ADRM1	HTR1F	NEDD4L	HJURP	TNFAIP2	PALD1	TMEFF2	TPD52L1	RASAL1	LPP	HINT1	PRKCE	GPRC5A
60	RPS27	TMEM176A	AL606834.2	P2RY14	FAM110B	LAMA4	RAB11FIP2	RPL22P1	FILIP1L	CYP27C1	LINC01504	FBXO5	RPL14	METTL27	NACA	AL034417.5	LINC01671	CD52	LAX1	CARM1	AL732366.2	RPS27A	SOX2	BAZ2B	SPAG5	PIH1D3	IGFLR1	IL4R	CD99	RPS19	SOD2	SGO1	S100A4	ARID1B	UPK3B	ITGB1	POLR2L	RHOV	FAM162A	CKAP2L	MMP7	GULP1	CAVIN2.AS1	VRTN	ENSG00000271797	TMEM117	GGCT	NAALADL2	HILPDA
61	ATP5PB	PBK	CSF1R	CCDC71L	PLAC9	SEPTIN4	ITM2BP1	NCOA5	AC135178.4	AL031123.1	UBFD1	DCAF12	RPS3A	AC007279.2	CFL1	RPL13P5	BASP1	LCP2	TMEM255B	H2AZ1.DT	CTPS2	APOBEC3C	COX6B1	MEMO1	MELK	CCDC170	AL160313.1	CANX	NAXE	COX8A	ADM	RPA3	STARD8	PCCA	CAMK2N1	GADD45A	EPCAM	SNX31	IL1A	CKAP2	FTL	COL4A2	PMP22	PDE2A	MRGPRF	TRHDE	RPL8	INPP4B	C12orf75
62	RPS3A	KIF23	STIMATE	CLEC12A	RCN3	MT2A	TUBB3	CEP112	MOSMO	NRF1	ASTL	LRRC37A3	PSMA7	C1orf112	MYL6	AC010168.2	LGALS3	H3C2	RUNX3	AL450163.1	KLF7.IT1	SELENOW	SSR1	AL109824.1	H1.5	VWA3A	AC130324.1	GOLGB1	PRDX3	COX6C	BTG1	UBE2T	CD2	AHR	RACK1	FSCN1	KRT19	ENSG00000260246	RIOK3	KNL1	ATP1B1	HEY2	PZP	RP1	ENSG00000286369	ENSG00000226022	UPK3A	FHIT	QSOX1
63	CD63	COL6A1	HHEX	CENPK	FOXS1	SLCO1C1	ZNF618	RBIS	EAF1	CARD14	PLA2G4A	TBC1D3L	ZNF257	HPCAL1	CDC42	CEMIP2	SPRR3	ARHGAP15	HDC	CSPP1	RN7SL215P	SDC1	C12orf66	SRRM2	CKS2	RSPH1	AL136038.5	JUN	MYL6	RPS6	FTL	ZWINT	CD3D	ENSG00000253821	FAU	THSD1	CALR	MYCL	WSB1	NEK2	CTSE	DCN	BTK	LINC01117	CFAP94	PTK2	COX6C	GRIK4	GPX4
64	COX6C	TEX11	BCL2L1.AS1	GMFG	APOE	AL355881.2	AC005332.6	RN7SL600P	GNB1L	GARNL3	CCDC80	PJA1	ARPC2	AC087857.1	ATP6V1G1	DSTNP2	IRX6	KNL1	AL157895.2	IL15RA	AC118553.2	MPZL2	CYP2T1P	USP34	HJURP	FSD1L	CHL1.AS2	PCYOX1	HSPD1	DYNLT1	KRT16	MRPL51	MT1M	LINC01505	PGAM1	NME2	CCT5	TSPAN15	PTGS2	ARHGAP11A	RNF213	COL4A1	ADAMTS10	NRG3	EXTL1	PARD3B	FAU	SCHLAP1	APOA2
65	RPL27A	NDC80	C3AR1	CAVIN2	GJB2	ADGRF5	PPP1R11	CCDC142	APOLD1	FKBP5	LINC01220	RPS19BP1	RPL7	MTATP6P1	SRP14	ZNF440	LCN2	PBK	BRD7P2	ANKRD6	AC099804.1	DECR1	CREB3L2	TAS2R31	FBXO5	CFAP47	ZNF385D	ZFP36L1	ANXA3	C9orf16	FTH1	AURKA	ST6GALNAC3	TBC1D5	RPS13	RPS19	NDUFA4	MGST1	DUSP4	H2AZ2	GLRX	ZNF521	APOC4.APOC2	TMEM132B	ENSG00000267248	CTNNA3	COX6B1	APBB1IP	TINCR
66	ATP6V0E1	VCAM1	ZBTB49	ZNF660	SLCO1C1	AC034102.1	CDH23	GPR18	HIRIP3	ZNF791	AP004608.1	RBSN	NOC4L	DDX17	COX7A2	DYNC1H1	GJB1	FCER1G	SLC30A4	GPAT2	AL021937.1	APRT	PLD3	KANSL1	SHCBP1	LDLRAD1	AC027702.2	ATP2A2	ATP6V0D1	ATP5MC2	SERPINB1	H1.5	TNFAIP8L2	RGS6	RPL10A	PLEK2	PSMC4	GPR160	AKR1C2	TUBA1C	OR2I1P	APCDD1	CACNA1H	SLCO2A1	ENSG00000285534	RERE	RPL11	BIRC6	H2AJ
67	TACSTD2	CCNB2	AL033523.1	H2AC14	DCN	FADS2	AL512329.1	WWTR1	FOXN2	ZNF501	EMX2	CCNB1IP1	TXN	AC093797.1	SUMO2	KMT2C	MUC1	PRR11	GAPT	TTC4	GPR135	HSPA8	TMEM14C	AC138409.2	CKAP2	ARMC4	AC005699.1	ADAM15	ACTB	IFI27	GJB6	CKAP2	GZMA	SEMA3C	RPL37	C8orf34	COPE	ERBB2	BMP2	BUB1B	ENSG00000259583	COL6A3	WDR17	ENSG00000260832	TMEM18.DT	LINC02163	ATP5MF	JMJD1C	CD24
68	COX6A1	NOVA1	ZBED6CL	E2F8	HEPH	TUBA1A	ZFYVE19	AL158175.1	XRCC2	FGFR2	H2BC21	ASCC2	AIMP2	AC008467.1	FAU	PCM1	ZNF385D	KIF4A	BIN2	PDXDC1	ZNF311	EPHB6	MDK	CACNA1D	NCAPH	C7orf57	AP001033.5	ITGB4	S100A9	GABARAPL2	IL36RN	MIS18A	KIR2DL4	LCOR	WASH6P	MYO1B	PRDX1	KCND2	HIVEP2	ECT2	TACSTD2	TECTA	TESPA1	ENSG00000282890	ENSG00000272104	MAML2	HSPE1	COG5	RPL18
69	RPS28	PEG10	CHST15	TEX30	FBLN2	GJC1	GOSR2	SPICE1	GNG11	ARL8A	GPHN	INSIG1	MGST1	AK2P2	RPL32	PNISR	SMIM5	SGO2	CDK1	AC011043.1	AF129075.3	TXN	PTTG1IP	AC005856.1	SGO2	CFAP45	SNX25P1	ETS2	FAM162A	NQO1	SAT1	TK1	AIF1	NFAT5	RPL36	DST	TRIM7	SERF2	MTUS1	CDC25C	CD55	LINC00877	ENSG00000243797	AQP4.AS1	TAT.AS1	MACROD2	SNCG	ACACA	C4orf3
70	PFN1	HGF	ALOX5AP	TROAP	RNU6.1054P	IGFBP7	TXK	KCTD12	AC009090.6	CAMKK1	RASL11A	SDCCAG8	UQCR10	ARHGAP11B.2	RPS7	SYNE2	B2M	CLNK	SIRPA	HOXA2	AC000123.3	POLR2J3	ABHD2	AL133243.4	CDC25C	TTLL10.AS1	AL162258.2	F11R	SLC25A3	HLA.DRA	DDIT4	ANAPC11	TRBC1	AGAP1	PVALB	TRPC6	PUF60	HLA.DQA1	ETS2	KIF20A	GCNT3	RBMS3	LCP2	CACNA1E	ENSG00000267262	PTPRM	RPS5	RAD51B	PNCK
71	ATF3	VSTM4	NUP210	H1.5	LAMA2	TRPV2	AC025271.2	AC023590.1	TM2D3	ZBTB20.AS1	PGBD2	CCDC121	PSORS1C3	RBM33	SH3BGRL3	TRNAU1AP	PLS1	FYB1	EVI2B	PLEKHG7	SLC29A4	S100A16	TMEM59	AC012076.2	CEP55	CFAP221	AC093827.1	NORAD	BEX3	HLA.DRB1	CASP14	AURKB	INHBA	HS6ST2	EEF1B2	FRMD6	SLC25A3	VSIG2	PNRC1	NCAPG	CPAMD8	CABCOCO1	HAPLN1	CYP46A1	ACP7	PHLPP1	UQCRH	KALRN	DUSP5
72	EIF4A3	COL6A2	DEPDC1B	KLHDC7B	TNC	H1.5	Z93241.1	CA5B	DONSON	CHRNB1	IRGQ	NDRG2	RGMB	LINC01091	KRT19	PSME4	VAMP8	LRRC37A9P	TOP2A	C21orf59.TCP10L	AL121992.1	GSTM3	CD99	TSHR	SKA3	AL138787.1	NCF2	PDIA4	RPS13	CDKN2A	CDCP1	CENPE	C5orf63	PBX1	PCBD1	RAB7B	TRMT112	UPK2	CRCT1	LMNB1	PTGR1	IRAG1	ITGA2B	LINC01579	ENSG00000274341	ANK3	NQO1	KAZN	DAB2
73	RPL18	PDGFD	CD24P4	CDK1	MAP1B	H2AZ1	WDR90	DUX4L50	INHBB	ZNF597	GOLGA2	CCSER2	LY6D	AC114267.1	EEF1A1	NABP1	MGST1	AL359844.1	PROS1	SPRYD3	SCRG1	SLC14A1	TSPAN6	RPL9P30	HMGN2	FAM81B	MTBP	SCARB2	SUB1	TRMT112	CNN3	HMGB3	RUNX3	NHS	S100A14	FLRT3	EIF5A	BMP2	AHDC1	ENSG00000258017	C3	PLAC9	CD84	RET	RANBP3L	PRKD1	RPS7	DAPK1	H19
74	DNAJB1	SERPING1	STAT4	AL356234.1	LZTS1	CENPW	LINC01004	CD52	ZWINT	AC005593.1	PTPN11	PPFIBP1	RPS29	ZNF561.AS1	ATP5MC2	TRIP12	KRT8P8	PTPRC	LIPI	SRRM3	AC097460.2	BHLHE40	HCLS1	AC018638.3	CENPM	IQCG	SPDYE6	ASH1L	ARPC1B	RPL39	LCE3D	LSM4	TRBV7.3	PRKCA	KRT18	TM7SF3	ERH	TMEM147	RNASE7	H3C4	METRNL	ENSG00000283913	CD200R1	PLEKHG4B	ENSG00000284695	ZBTB7C	SPCS1	LRBA	TNFRSF12A
75	ATP5MC3	ELOVL2	AC002553.1	FO393418.1	ACRV1	MYOZ3	LINC01701	ZNF876P	AC092139.3	TLCD2	SNRPA	ARHGAP21	NDUFB4	CMYA5	RPL24	MARS1	AC016813.2	CENPA	EMC1.AS1	UHRF1BP1	ETNK2	BTF3	KDELR3	AL049830.4	KIF4A	PLAC8	FLVCR1.DT	SON	BTF3	VAMP8	SCNN1B	CENPU	NRG1	GNGT1	CYB5A	CD109	COX6A1	ECHS1	EFNA1	TYMS	RAB11FIP1	CADPS	ENSG00000259453	ATP2B2	CASC15	ENSG00000266602	PSMA7	BTBD9	RPS27
76	RPL5	COL8A1	AC243965.2	PIGBOS1	COL11A1	NDUFA4L2	RPL7P28	KAZN	PBK	IRX5	PPP4R2	SURF2	RTN4	FANCI	RPL11	H2BC6	KRT18P55	IQGAP3	FCER1G	AL591043.2	AP001033.3	KRT17	PEG10	ZNF415P1	CDCA2	DNAI2	ZNF519	PTGFRN	H3.3A	LRRC26	CLDN7	PRR11	C5AR1	VWA8	RPS24	SHC1	HNRNPU	COX6B1	OTUD1	H2AC17	NDRG2	BGN	ELMO1	TMEM132D	DNAJC6	CDKAL1	PRDX2	VTI1A	CTSD
77	SUCLG1	SMC4	LINC02569	RAC2	VIM	PCLAF	ACAA2	CAP1	FAM214B	INPP5B	ASAP1	PTCH2	CYB5A	TRIM45	RPL3	BIRC6	AL078623.1	PLK1	BUB1	TMEM65	HPS3	PPP1R15A	SEC31A	AC074132.1	ZWINT	TEKT3	CYP2D7	PDIA3	ATP6V0C	RPS5	HBEGF	PRC1	CYTIP	TCF12	ID1	SNAI2	PTMA	GPX2	PDK1	HMGB1	TRAV12.3	TCF4	IQGAP2	GABRB3	C5orf17	SND1	ARL6IP1	CAMKMT	UCP2
78	PPIA	GLRB	TMEM170B	SIGLEC6	KIRREL1	H4C3	DHRS4.AS1	COQ8B	KIF18A	EAF2	UBE2L3	WASL	RPL34	SYNE2	SPINK1	PCF11	AL031662.1	COL24A1	TYROBP	PHF20	TDRKH	NSG1	ITM2C	AC012213.5	RAD51AP1	AL354892.1	CHST6	LAMP2	GGCT	TMEM258	FAM25A	PSMA7	EVL	GPR39	OST4	TPM1	AKR1B1	GDPD3	LDHA	ZWINT	RNF144B	ARHGAP24	UTS2	MUC4	ENSG00000286122	VPS13B	SRI	LINC01414	WFDC2
79	RPL9	BICC1	PGF	EMP3	MRC2	CYTOR	AGO1	EPHA4	EXOC6	SHROOM4	HARS1	LRRK1	RPS27A	PIK3R3	RPL23	UBR5	AL732406.1	CAMK4	BTN2A2	NOTCH2NLC	ANKS6	RPL15	OSBPL10	SHOC1	SMC4	PIP	LIPG	SEC61A1	ATP5MC3	RHOA	MB	CACYBP	GRAP2	FBXL17	BTF3	SYNGR2	UQCRC1	DKK1	TMEM159	SGO2	KLHDC7B	CYBRD1	RGS13	MOV10L1	DTD1.AS1	GMDS.DT	GNG5	CHD6	TPPP3
80	COX4I1	CTSK	MIR181A1HG	CD38	LUM	PRRX1	CAMKMT	AC079807.1	DENND3	INSYN2A	DDX19A	RARB	CALM1	ZNF343	RPS20	CCSER1	CD99	GPR183	STMN1	MAP4K2	TMEM266	H3.3B	MIPEP	PATJ	PLK1	SNTN	LINC00888	DDR1	GTSF1	ELF3	RNASE7	GNG5	LSP1	BTBD9	RPL39	CEBPD	U2AF1	PVALB	PHLDA1	NUF2	ARNTL2	NFASC	RGS1	ADH7	LBX2.AS1	EXOC6B	KRT7	WDFY3	RAC1
81	FAU	NNMT	BLMH	CENPU	FNDC1	WFDC1	PPM1K	LRRC40	GTF2H2B	KRR1	SPAG1	CDK16	ATP5MC2	WDR46	COX4I1	USP34	IGFL1	CDCA3	AL355881.2	LPL	NRF1	COMT	CCNI	AHNAK	ASF1B	DNAAF1	AC007786.1	MTSS1	CALM1	UBL5	LMAN1	RPS7	S100B	MBD5	COMT	LIMA1	NDUFS7	CYBA	EGLN3	H1.3	CLDN1	REM1	PARVB	IGF2BP3	ENSG00000288691	TRIO	RPA3	FNDC3B	FTH1
82	ATP5MC2	CCNB1	CXCR4	METRN	EFEMP1	TK1	STX17.AS1	ZNF438	CLK1	C1orf122	MTHFSD	ADIPOR2	RPS28	AC104024.4	PABPC1	HECTD2	TACSTD2	AC068831.8	LINC01814	PCBD2	CYP4F26P	GPX1	LBH	AC122718.2	SKA1	DRC1	TBCE.2	ECE1	DHRS7	RPL36	CD177	MTFR2	IL7R	SPIDR	RPSA	LAPTM4B	H1.0	COX14	HEY1	H2AX	CDC42EP5	COL5A2	P2RY14	M1AP	GAL	AGAP1	RPL10	SRPK2	OAZ1
83	KRT17	H4C3	PTPN22	ITM2A	CCL11	PRDX1P1	HIF1AN	AP005900.2	SPARC	NDUFS2	PROSER3	CBLL1	PFN1	MICAL2	RPL14	PPFIBP2	TMEM176A	GTSE1	GTSE1	NCK1	AP003717.4	CYB5B	C12orf56	AC025370.2	STMN1	AC069366.1	ZNF295.AS1	SLC39A6	NBDY	RPL8	CDC42EP2	DLGAP5	SFMBT2	ETV6	LDHB	TGFBI	CLDN7	CCL15.CCL14	NECTIN4	TACC3	ICAM1	MSRB3	FAM20C	PEX5L	ENSG00000258942	NFAT5	MRPL51	PELI1	RAB11FIP1
84	RPL41	IGFBP7	AL358472.5	RNASE7	SYNGR4	SPESP1	TARS3	E2F4	TM4SF1	POLR2H	RRNAD1	C17orf75	RPS16	CLDN8	RPS3A	JMJD1C	ALCAM	LCP1	CENPF	MCMDC2	KLRA1P	RPL7A	B2M	AC099501.1	HMGB1	EFCAB10	RNU11.2P	ZC3H12A	NME2	ATP6V1G1	FCGR3A	HMMR	MMP1	MAP3K5	PRDX5	SLC24A3	FBP1	WASH6P	STAM	NCAPD2	HLA.C	CNTN4	TBXAS1	GLYATL1	NKD1	LINC00174	PFDN2	FANCL	LINC01559
85	CLDN4	CAV1	AC090617.5	ST8SIA6	RBP1	VNN2	TNKS2	SLC16A3	NPC1	HADH	FBXO28	DNAJC1	HSPA1A	SLC25A29	TPT1	AL353759.1	SCNN1B	CCNB2	AC084082.1	EPB41L5	MAMDC4	DUSP1	TMSB4XP4	AL022323.3	IQGAP3	C12orf75	GPD1	GTF3C1	PPIB	FAM3D	SLC2A1	ISCU	NELL2	PDE7B	RPS26	LASTR	SRSF2	GMNN	FUT11	TK1	DUOX2	PLXDC1	GCSAML	SORCS2	GSTM5	RSRC1	PCBD1	GAREM1	IGF2
86	SKP1	CKAP2	TGM2	SOGA1	LINC00702	STMN1	ASB6	CDKN1C	COA7	RIF1	JRK	IFT22	KRT19	EEF1D	RPS27A	LRBA	AC004946.2	MAD2L1	NCKAP1L	U2AF1	OVOL2	RPL10A	IGF2BP3	AC079915.1	KNSTRN	RIIAD1	AP001527.1	PLXNB2	MAGEA3	TKT	SULT2B1	H3C8	TCF25	ENSG00000260658	RPS25	TMEM37	FLOT1	RGS10	CA9	PRR11	SKAP1.AS1	LRRC32	ENSG00000268777	DRD3	ENSG00000214772	FOXP2	PPIA	RGS17	S100A7
87	CYSTM1	CEP55	DTL	AC245164.2	CKAP4	DDR2	TMEM218	FOXC1	NHSL1	CGNL1	TPRG1L	DOCK9	PTMA	RN7SL685P	ATP5MC3	HSP90AA1	AL132633.1	TYROBP	MRPL35	SRC	CSGALNACT2	GSTP1	BPIFB1	CASC19	UBE2T	CFAP100	AC022165.1	SCPEP1	NDUFB3	NACA	AKAP12	GTSE1	PLCB2	HECTD2	RPL7	LFNG	HNRNPR	NDUFA4	GPI	H3C2	BEST1	A2M	HORMAD2	GULP1	LINC02365	ENSG00000285280	LSM4	EXOC6B	FAM107B
88	LDHB	CALD1	MYBL1	AP003059.1	SGCD	UAP1L1	ARHGEF16	C19orf12	ZWILCH	AC012485.3	FAM174B	DIP2A	RPL5	RNU6.1013P	ATP5F1E	LUC7L3	TMEM176B	PTTG1	KIAA1549	ZFP37	Z83843.1	RPL7	EIF3K	LINC01878	NUCKS1	CATSPERD	NRIP2	PLAT	GSTM4	UBE2L6	HOPX	HSPE1	ANXA5	CDH26	RPS2	LY6E	COX6C	HLA.DMA	FRRS1	H2AC11	MACROD2	PRDM5	ENSG00000288016	NALCN	MAPK15	KMT2C	RPLP1	STXBP5	MXD1
89	HSPA8	GGH	CCDC157	MAGEH1	TSHZ3	GPX3	NR1H2	SDAD1P1	PRKCSH	DGCR6L	CFL2	TRPM4	FAU	PDCL3P4	TSPO	MAST4	TALDO1	MIR623	CD53	ENTPD1.AS1	FLVCR1	NCOA7	GALNT3	AC008277.1	PSRC1	CCDC146	PPP1R35.AS1	PLAU	ARPC3	RPS15A	APOBEC3A	DDX39A	SPP1	LINC00278	RPL37A	ACTN1	DDOST	NDRG2	YEATS2	SPC25	BIRC3	ABCC9	CD300C	LDB2	UBASH3A	WDFY3	H1.4	ENSG00000224271	LRATD1
90	COX6B1	CDCA2	SLC8A1	MYEF2	PTGDS	C8orf48	KPNA2	CC2D2A	ARHGAP29	VANGL2	TMEM165	TMEM248	RPL32	LINC02593	TMBIM6	ARFGEF1	KRT8	CD2	AL132780.1	AL353759.1	LARP1P1	TRBC2	LEMD3	TPH1	PRR11	CFAP54	FAAH2	GNS	HMGN1	SELENOK	HK2	PBK	TMIGD2	RBMS1	NHP2	NT5E	SF3B2	DNAJC15	CASP14	PTMA	LINC02195	ARHGAP15.AS1	TMEM273	ENSG00000280241	ABCA13	PARD3	MYL12B	PAN3	PRSS27
91	ANXA2	ASPM	PLAGL1	H1.2	ITGA4	STEAP4	ZFHX4.AS1	DCUN1D4	CDC37L1.DT	PPP1R8	PHKG2	LYSMD3	KATNB1	TSPAN16	COX6C	OGA	RAB11A	HCST	PRKCB	AC006160.1	AC118344.4	DUSP2	MARCHF3	RERE	PCLAF	CHST9	AC104109.2	AGRN	TPI1	SELENOH	CD24	ANLN	RAC2	ENSG00000263745	RPL22	BICC1	HSPE1	REG4	CCNG2	H2AC13	CYBA	PRKAR1B.AS1	ANPEP	ANKS1B	ENSG00000259033	MED13L	MYL6	PCMTD1	LINC00967
92	PTMA	CENPM	KNL1	DTL	FAM20A	PMP22	FNBP1P1	PTPN18	KANSL2	OCRL	LRATD1	CHROMR	RPL31	AC008736.2	UQCRB	TCERG1	RALBP1	CHRD	PRC1	C1orf61	AC007041.1	ATP1B3	WFDC21P	DDX3X	H2AZ2	MLF1	MTRNR2L11	MCL1	RPS4X	COX7A2	ENSG00000273184	AP2S1	TOGARAM2	LINC00511	RPL31	IGFBP6	FOXQ1	EFHD2	RLF	ESCO2	HLA.DRB5	NTM	CALB2	PTPRD	KLHL10	ENSG00000259628	RPL30	SRGAP1	PKM
93	TMEM59	CDCA3	ITPKB	AP5S1	TMEM45A	SYT11	GLRX5	KBTBD7	FSTL1	FIS1	RBAK	MBD5	AGR2	AC138951.2	RPS29	PRPF4B	ASS1	RAC1P3	IFITM2	FDXR	AC015871.3	RPL39	CYP2B7P	SETD5	PIMREG	AC098850.2	AL034428.1	ADAM17	ERGIC3	SYT8	CD55	TYMSOS	RGS1	MAST4	RPL9	CDC42EP3	MRPL38	CFL1	CLK1	KIF20B	EPSTI1	CDH11	DOCK2	ZNF502	G2E3.AS1	MACC1	NDUFS5	ATP10B	KRT10
94	S100A4	NUCB2	LINC01588	LAT2	SCD5	EMP3	SGMS2	AP4M1	ADAM9	EIF2AK3.DT	HLA.DMA	DYNLL2	COX7A2	AP003086.3	TACSTD2	SPTAN1	AC011139.1	AC121154.1	VWA5A	CCDC60	AC109460.2	PPIA	SLC40A1	VEGFA	KIFC1	DNAH9	SLC16A11	TGOLN2	CD47	SERF2	NUPR1	CMC2	HAAO	KANSL1	RPLP2	RHOBTB3	HDAC1	FAM3D	POLR1D	SKA1	RHOV	ERG	DOCK10	LINC01320	ENSG00000250129	NSMCE2	SRP14	ENOX2	PPP1CB
95	RPL10	TUBA1A	AC107871.1	IQGAP2	FIBIN	NCAPG	AL137022.1	GOLGA1	CEP112	AL022323.3	NABP1	H2AC16	TLR3	NDUFV2.AS1	ATP6V0E1	NIPBL	AC073136.1	IL7R	PTPRC	RBBP8NL	AC134407.3	S100A6	IGF2	TANC2	RRM2	CAPS	AL023803.3	NAMPT	ATP5PB	ALDOA	PHLDA1	ASPM	MS4A4E	CRYBG1	ATP5MC2	XG	NME1	MMP7	NAMPT	H2AC16	SPINT1	NREP	F2RL3	AGBL1	CFAP92	PRKCE	NDUFV2	RBM47	ERBB3
96	RPL39	F3	AC015914.1	SLC2A3	TCEAL7	AMPH	ACOT13	MRPL23	IFI6	CCDC162P	MRPL45P2	CHST9	EIF1	RNU4.47P	COX6B1	AC122718.1	MIR6739	CKAP2L	ARHGAP31	ZSCAN31	ZNF56	GADD45B	TFF2	CCNL2	GAS2L3	DNAH12	AC079142.1	NOTCH3	AP2S1	GPX2	CFLAR	TRIP13	EMP3	FAF1	KRT8	SLC1A3	PTGES3	PTP4A2	BASP1	PBK	MYEOV	GUCY1A1	GJA3	C12orf40	ENSG00000286728	NHSL1	NDUFAB1	PKHD1	KRT80
97	SNCG	BUB1B	H3C2	H1.3	WNT2	VIM	ODF2	MVB12B	PALMD	TRMT2B	CELSR1	MAN2A1	TMBIM6	AC127496.2	CHCHD2	KANSL1	UQCRQ	CDC20	SLC45A3	AC087623.2	TMOD2	DDIT3	GPR160	MBD5	MND1	AL357093.2	AC011498.1	SPTBN1	PSMB5	BCAT2	SBSN	LSM2	TRGV10	COBLL1	COX7C	KCNJ15	PSMB3	RALBP1	RNMT	KIF18B	MMP10	STARD4	GMPR	GRM5	SPINK13	DLG1	GSTP1	ZNF66	KRT18
98	SPCS1	SPARC	P2RX7	AP001267.1	SFRP2	ABCC9	Z93022.1	TIMM50	HACE1	KIAA0040	SPPL2B	RTL10	FAM219B	H2AC4	BTBD16	PTK2	ECHS1	STMN1	RNASE1	PCGF3	AC027117.1	HPGD	TMPRSS3	AL662797.1	NCAPD2	APOD	TRIM31	WSB1	TMEM14B	RPS7	LCN2	FAM83D	ENSG00000255197	CEP44	C10orf99	PHLDA1	PRDX3	KALRN	KRT17	DIAPH3	GDF15	SLC6A16	ERG	LINC02476	CD81.AS1	CHD6	SSR4	SPIDR	LMTK3
99	RPL23	PDLIM3	SAMHD1	MAGEB2	FSTL1	AL136419.3	SCAPER	FAM102A	KCTD12	MZT2A	RRP1B	NLRP2	CD9	ZNF221	RPS21	FRYL	BHMT	WIPF1	FANCB	UBL7.AS1	AC006001.2	CYC1	TAX1BP1	AC007496.2	ATAD2	CFAP99	AL512604.4	PPP1CB	APRT	POLR2K	NT5E	RHEB	ESM1	NCOA2	NME2	NET1	SF3A3	UTRN	TGFB1	CENPM	PDE2A.AS2	ZDHHC20.IT1	CYSLTR1	CLSTN2	LINC00239	ZNF704	ARPC3	ADK	PARD6B
100	MYL6	DKKL1	CD93	DOCK2	CCN4	MCAM	TOB1.AS1	PRMT3	AC130650.2	ANO9	AL360181.3	UEVLD	ATP6V0E1	LRP11	UBL5	ATRX	NDRG2	APBB1IP	H4C3	EFCAB13	AC010733.1	ENO1	CCDC68	PNN	LMNB1	TEKT2	ZNF354C	TNFRSF21	CYB5A	RPL41	HERPUD1	GGCT	LAPTM5	ENSG00000249631	RPL35	ZFP36L2	LSM7	MCCC2	UBC	NCAPH	RNASE1	ENSG00000256947	ENSG00000287100	IGSF21	LINC00653	EFNA5	UQCR10	LPP	MUC20
[truncated: 13 more columns]
